# Supplementary material for: Epigenomic profiling of primary gastric adenocarcinoma reveals super-enhancer heterogeneity
Source: Nat Commun. 2016 Sep 28;7:12983. doi: 10.1038/ncomms12983 (PMC5052795; doi:10.1038/ncomms12983)
Supplement: Supplementary Data 1 — Mapping statistics and quality assessment of histone ChIP-seq libraries. [file ncomms12983-s2.xlsx]

## Sheet: primary
Supplementary Data 1: Mapping statistics and quality assessment of histone ChIP-seq libraries.
Sample Name	LibraryID	Histone Modification	Total Mapped Reads (MAPQ>10)	Peak (FDR <5%, CCAT)	CHANCE	ChIP enrichment at promoters (> 4 fold)
T2000639	CHG018	H3K27ac	68132545	21614	successful	yes
N2000639	CHG022	H3K27ac	56232238	29868	successful	yes
T2000721	CHG026	H3K27ac	63718156	43271	successful	yes
N2000721	CHG030	H3K27ac	69012771	23523	successful	no
T2000986	CHG034	H3K27ac	59552351	27263	successful	yes
N2000986	CHG038	H3K27ac	63262652	25606	successful	yes
N980437	CHG089	H3K27ac	24841454	14717	successful	yes
T980437	CHG093	H3K27ac	21924449	43624	weak	yes
N980097	CHG097	H3K27ac	20969770	5437	weak	no
T980097	CHG101	H3K27ac	19607835	73528	successful	yes
T990489	CHG279	H3K27ac	17247914	52036	successful	yes
N990489	CHG284	H3K27ac	12677450	37013	weak	yes
T76629543	CHG318	H3K27ac	12912838	12636	successful	yes
N76629543	CHG324	H3K27ac	16361856	30714	weak	yes
T990068	CHG439	H3K27ac	28128868	92041	successful	yes
N990068	CHG443	H3K27ac	23707529	32800	successful	yes
T2000085	CHG447	H3K27ac	28975716	67464	successful	yes
N2000085	CHG451	H3K27ac	25633117	93432	successful	yes
T980401	GCC003	H3K27ac	61492830	118309	successful	yes
N980401	GCC007	H3K27ac	42148653	106781	successful	yes
T980447	GCC011	H3K27ac	69872340	109853	successful	yes
N980447	GCC015	H3K27ac	41098081	131274	successful	yes
T2001206	GCC019	H3K27ac	47707006	103980	successful	yes
N2001206	GCC023	H3K27ac	40279991	103925	successful	yes
T980436	GCC027	H3K27ac	42255541	99869	successful	yes
N980436	GCC031	H3K27ac	18685156	104102	successful	yes
T980417	GCC035	H3K27ac	31413426	72174	successful	yes
N980417	GCC039	H3K27ac	28157883	77909	successful	yes
T980319	GCC073	H3K27ac	39373811	99105	successful	yes
N980319	GCC077	H3K27ac	26697681	66886	successful	yes
T2000877	GCC080	H3K27ac	36521392	40955	successful	yes
N2000877	GCC083	H3K27ac	43571456	54967	weak	yes
T990275	GCC086	H3K27ac	31760962	189540	successful	yes
N990275	GCC089	H3K27ac	29830003	77678	successful	yes
T20021007	GCC092	H3K27ac	24455102	128614	successful	yes
N20021007	GCC095	H3K27ac	37328252	140389	successful	yes
T20020720	GCC098	H3K27ac	33143174	75297	successful	yes
N20020720	GCC101	H3K27ac	41166130	64078	successful	yes
T2000639	CHG078	H3K4me3	67834207	15445	successful	yes
N2000639	CHG079	H3K4me3	55494042	13233	successful	yes
T2000721	CHG080	H3K4me3	46397600	12513	successful	yes
N2000721	CHG081	H3K4me3	49140770	13183	successful	yes
T2000986	CHG082	H3K4me3	64771240	13416	successful	yes
N2000986	CHG083	H3K4me3	55125882	14221	successful	yes
T980437	CHG091	H3K4me3	15109877	7775	weak	yes
T980097	CHG099	H3K4me3	32721765	11491	weak	yes
T990068	CHG437	H3K4me3	17114644	23311	successful	yes
N990068	CHG441	H3K4me3	21403480	9608	successful	yes
T2000085	CHG445	H3K4me3	16983508	16274	successful	yes
N2000085	CHG449	H3K4me3	16171233	13421	weak	yes
T980401	GCC001	H3K4me3	23909424	12005	successful	yes
N980401	GCC005	H3K4me3	38132521	9697	successful	yes
T980447	GCC009	H3K4me3	34216551	9474	successful	yes
N980447	GCC013	H3K4me3	44268513	11678	successful	yes
T2001206	GCC017	H3K4me3	40391040	14353	weak	yes
N2001206	GCC021	H3K4me3	37385163	12831	successful	yes
T980436	GCC025	H3K4me3	27293345	8735	weak	yes
N980436	GCC029	H3K4me3	22978142	12798	successful	yes
T980417	GCC033	H3K4me3	34433924	10222	successful	yes
N980417	GCC037	H3K4me3	16720512	10735	successful	yes
T980319	GCC071	H3K4me3	26211223	14712	successful	yes
N980319	GCC075	H3K4me3	29348973	9167	successful	yes
T2000877	GCC079	H3K4me3	29326567	10218	successful	yes
N2000877	GCC082	H3K4me3	28119193	10002	successful	yes
T990275	GCC085	H3K4me3	18145486	25313	successful	yes
N990275	GCC088	H3K4me3	34949142	9320	successful	yes
T20021007	GCC091	H3K4me3	29829629	9143	weak	yes
N20021007	GCC094	H3K4me3	26657454	15570	successful	yes
T20020720	GCC097	H3K4me3	22283141	11351	successful	yes
N20020720	GCC100	H3K4me3	43532126	9899	successful	yes
T2000639	CHG019	H3K4me1	74550475	8757	successful	not applicable
N2000639	CHG023	H3K4me1	66105736	11132	successful	not applicable
T2000721	CHG027	H3K4me1	63149869	49925	successful	not applicable
N2000721	CHG031	H3K4me1	75647236	18042	successful	not applicable
T2000986	CHG035	H3K4me1	56988063	26669	successful	not applicable
N2000986	CHG039	H3K4me1	61038200	15277	successful	not applicable
N980401	GCC006	H3K4me1	44116192	34319	successful	not applicable
T980447	GCC010	H3K4me1	45487925	8573	successful	not applicable
N980447	GCC014	H3K4me1	47830291	21889	successful	not applicable
T2001206	GCC018	H3K4me1	39039599	38861	successful	not applicable
N2001206	GCC022	H3K4me1	40849598	56599	successful	not applicable
T980436	GCC026	H3K4me1	43909448	60720	successful	not applicable

## Sheet: cell_line
Sample Name	LibraryID	Histone Modification	Total Mapped Reads (MAPQ>10)	Peak (FDR <5%, CCAT)	CHANCE	ChIP enrichment at promoters (> 4 fold)
OCUM-1	CHG212	H3K27ac	21565268	18085	successful	yes
NCC59	CHG218	H3K27ac	19944246	13791	successful	yes
SNU16	CHG236	H3K27ac	17808416	14403	successful	yes
KATO-III (rep1)	CHG242	H3K27ac	13877845	27086	successful	yes
RERF-GC-1B	CHG374	H3K27ac	25207285	9217	successful	yes
MKN7	CHG419	H3K27ac	32369181	25867	successful	yes
YCC7	CHG424	H3K27ac	27216214	30886	successful	yes
YCC21	CHG429	H3K27ac	17028952	21439	successful	yes
FU97	GCC043	H3K27ac	23937596	21636	successful	yes
YCC3	GCC053	H3K27ac	22439287	13928	successful	yes
YCC22	GCC063	H3K27ac	26233568	12481	successful	yes
KATO-III (rep2)	GCC140	H3K27ac	24603829	27237	successful	yes
OCUM-1	CHG209	H3K4me3	17873635	15179	weak	yes
NCC59	CHG215	H3K4me3	14227464	12297	weak	yes
SNU16	CHG233	H3K4me3	18434542	18823	successful	yes
RERF-GC-1B	CHG371	H3K4me3	25974016	17234	weak	yes
MKN7	CHG417	H3K4me3	25577348	24762	weak	yes
YCC7	CHG422	H3K4me3	16677321	23800	weak	yes
YCC21	CHG427	H3K4me3	18714745	20959	successful	yes
FU97	GCC041	H3K4me3	23829768	24363	successful	yes
YCC3	GCC051	H3K4me3	19620566	17728	successful	yes
YCC22	GCC061	H3K4me3	24651078	25089	successful	yes
YCC7	CHG423	H3K4me1	20906363	62330	successful	not applicable
YCC21	CHG428	H3K4me1	29176477	30371	successful	not applicable
YCC3	GCC052	H3K4me1	22159844	42424	successful	not applicable
OCUM-1	GCC133	H3K4me1	29334353	37081	successful	not applicable
SNU16	GCC134	H3K4me1	30791539	66031	successful	not applicable
NCC59	GCC139	H3K4me1	39318917	66284	successful	not applicable
