# Supplementary material for: Epigenomic profiling of primary gastric adenocarcinoma reveals super-enhancer heterogeneity
Source: Nat Commun. 2016 Sep 28;7:12983. doi: 10.1038/ncomms12983 (PMC5052795; doi:10.1038/ncomms12983)
Supplement: Supplementary Data 2 — Top 100 super-enhancers showing somatic gain in 10 or more patients and the assigned genes. [file ncomms12983-s3.xlsx]

## Sheet: top_superenhancer_gene
Supplementary Data 2: Top 100 super-enhancers showing somatic gain in 10 or more patients and the assigned genes.
contig	start	stop	total patient	assigned gene symbol
chr1	233242450	233253100	14	PCNXL2
chr3	148314000	148323900	14	GYG1
chr7	575600	583900	14	PDGFA;AC147651.3
chr10	95142550	95149000	13	MYOF
chr12	93703300	93716550	13	RP11-486A14.1
chr13	31402050	31421550	13	USPL1;LINC00398
chr15	72528100	72532050	13	PKM
chr20	46597900	46609000	13	RP11-347D21.4
chr20	61334350	61336500	13	RP11-93B14.4
chr4	143467400	143475500	13	INPP4B
chr6	138405450	138413000	13	PERP
chr10	33420550	33448450	12	NRP1
chr10	124022000	124073650	12	BTBD16
chr11	89337050	89342700	12	TRIM77
chr2	8766400	8785950	12	AC011747.6;SNRPEP5
chr2	30886400	30890950	12	CAPN13
chr2	151380100	151387900	12	RND3
chr20	36722600	36785850	12	TGM2
chr20	50302150	50379300	12	RP5-827A12.2;ATP9A
chr20	56271150	56275000	12	PMEPA1
chr3	141655450	141661750	12	ATP1B3
chr5	67062650	67073700	12	RP11-434D9.1;RP11-83M16.6;PIK3R1
chr6	86108600	86129950	12	NT5E;RP11-30P6.6
chr7	17242450	17252950	12	AC003075.4
chr7	27713900	27721650	12	HIBADH
chr8	19516550	19525800	12	RP11-1105O14.1
chr8	94880850	94899700	12	RP3-388N13.3;PDP1;MIR378D2
chr8	124681700	124695650	12	CTD-2552K11.2
chrX	132807600	132814350	12	RP3-417G15.1
chr1	19331100	19342550	11	IFFO2;UBR4;RP5-1126H10.2
chr1	149987150	149996100	11	OTUD7B
chr1	162316150	162324600	11	C1orf226
chr10	75645800	75660400	11	PLAU;VCL
chr11	12186850	12207700	11	MICAL2
chr11	35357500	35360800	11	AC090625.1
chr12	2268950	2280050	11	CACNA1C-AS4
chr12	14360100	14362500	11	RN7SL46P
chr12	118122450	118125400	11	KSR2
chr12	132344550	132346400	11	RP11-417L19.2
chr14	61643050	61647400	11	PRKCH
chr14	75507300	75510200	11	MLH3
chr14	102536000	102540650	11	HSP90AA1
chr15	101259950	101276450	11	RP11-66B24.5;RP11-66B24.2
chr18	29088000	29095100	11	DSG2
chr19	42274750	42285750	11	CEACAM6;AC011513.4;CEACAM3
chr19	50670050	50685350	11	MYH14
chr2	8445650	8457150	11	LINC00299
chr20	56841250	56845250	11	PPP4R1L
chr4	113002500	113008400	11	TUBB8P3
chr7	46017900	46020700	11	RNU7-76P
chr7	46229800	46262500	11	AC023669.1;AC023669.2
chr7	73204750	73314500	11	WBSCR27
chr7	100396800	100402200	11	EPHB4
chr8	37447750	37479500	11	RP11-150O12.3
chr8	142213300	142220550	11	SLC45A4
chr1	20806050	20825150	10	CAMK2N1
chr1	59037200	59059450	10	TACSTD2
chr1	186806100	186820000	10	PLA2G4A
chr1	201223450	201282500	10	RP11-567E21.3;TMEM9;TNNT2
chr1	235804100	235807100	10	GNG4
chr10	97877700	97886350	10	ZNF518A
chr11	12145900	12173050	10	MICAL2
chr12	12985800	12991300	10	RP11-59H1.1;DDX47
chr12	104245750	104255900	10	RP11-650K20.3
chr13	74243950	74259650	10	LINC00392;KLF12
chr13	80655150	80663050	10	SPRY2
chr13	106790700	106804950	10	LINC00460;RNA5SP38;AL603632.1
chr14	54911250	54917100	10	CNIH1
chr16	52483700	52506000	10	RP11-297L17.2;TOX3
chr16	86695500	86700800	10	MTHFSD;FOXL1
chr18	3814650	3818650	10	snoU13
chr18	9823650	9840800	10	RAB31;RN7SL862P
chr19	42233300	42251850	10	CEACAM6
chr2	8548250	8558050	10	LINC00299
chr2	62791800	62808700	10	AC107083.1;EHBP1;TMEM17
chr2	121688900	121702700	10	FLJ14816;AC016764.1
chr20	19858600	19864650	10	RIN2
chr20	48802850	48878800	10	CEBPB;RP11-290F20.3
chr22	30645950	30655100	10	LIF;RP1-102K2.6
chr3	14098050	14100800	10	TPRXL
chr3	122160250	122165300	10	KPNA1
chr3	158485100	158509400	10	RP11-379F4.1;RP11-379F4.8
chr3	159823350	159827600	10	IL12A
chr3	190019750	190027750	10	CLDN1
chr3	197313350	197328100	10	BDH1;AC024560.3
chr4	7945700	7982500	10	AC097381.1;AFAP1;ABLIM2
chr4	57079600	57085100	10	KIAA1211
chr6	137279250	137292400	10	RP11-204P2.3;RPL35AP3
chr7	27456650	27466800	10	AC004009.3
chr7	48177150	48189350	10	UPP1
chr7	97712250	97718650	10	LMTK2
chr7	97738750	97766850	10	LMTK2
chr8	53241850	53257600	10	RPL34P17
chr8	95200950	95225750	10	KB-1247B1.1;CDH17
chr8	95244800	95256850	10	CDH17
chr8	128402500	128419900	10	RP11-382A18.3;POU5F1B;CASC8
chr9	111234600	111241950	10	RP11-240E2.2
chr9	139421550	139429600	10	NOTCH1
chr1	7597450	7611950	9	VAMP3
chr1	20171500	20206000	9	OTUD3
