# Supplementary material for: Epigenomic profiling of primary gastric adenocarcinoma reveals super-enhancer heterogeneity
Source: Nat Commun. 2016 Sep 28;7:12983. doi: 10.1038/ncomms12983 (PMC5052795; doi:10.1038/ncomms12983)
Supplement: Supplementary Data 3 — CDX2 candidate binding partners using PScanChIP and their expression correlations with CDX2 expression. [file ncomms12983-s4.xlsx]

## Sheet: cdx2_coexpression_correlation
Supplementary Data 3: CDX2 candidate binding partners using PScanChIP and their expression correlations with CDX2 expression.
Predicted Partner	Spearman Correlation	P-value
HNF4A	0.796914	1.13837e-07
ISX	0.796142	2.2878e-09
ONECUT2	0.73542	6.47616e-07
CDX1	0.699092	2.39603e-06
HES2	0.69756	2.54384e-06
FOXD2	0.687493	3.7826e-06
HNF4G	0.68246	4.61704e-06
MYB	0.681584	4.77989e-06
CEBPG	0.681147	4.86344e-06
HNF1A	0.659919	1.11675e-05
MNX1	0.647445	1.79361e-05
DMBX1	0.619478	3.36922e-05
EVX1	0.616267	3.79925e-05
SP8	0.589279	9.91934e-05
VDR	0.585513	0.000150193
LEF1	0.5842	0.000156468
HOXB13	0.582393	0.000125019
KLF5	0.580479	0.000175555
PDX1	0.575665	0.000203364
HOXC11	0.570382	0.000184915
HOXA9	0.56516	0.000278261
KLF16	0.547434	0.000462224
E2F2	0.541963	0.000537769
HOXA11	0.523668	0.000740863
HOXD13	0.523014	0.000754336
TGIF1	0.50279	0.00148701
ELF3	0.49535	0.00178167
HOXA10	0.493818	0.00184838
SREBF1	0.49141	0.00195766
SP3	0.47062	0.00316527
MYBL2	0.461429	0.00388083
HOXA13	0.456452	0.00397088
HOXC9	0.43611	0.00619877
HOXC10	0.432813	0.00664621
HOXD12	0.427574	0.00741452
LHX9	0.421004	0.00848479
EVX2	0.410235	0.010525
HOXC13	0.400607	0.0126888
OTX1	0.398402	0.0137919
LBX2	0.393588	0.0150639
FOXD1	0.392625	0.0147583
MLXIPL	0.392056	0.015489
NOBOX	0.38991	0.0155241
ARID3A	0.384834	0.0176329
TBX15	0.384615	0.0177016
E2F3	0.373892	0.0213568
GMEB2	0.370828	0.0225108
NR5A2	0.369296	0.0231072
IRF7	0.357479	0.0281685
TBX19	0.35726	0.0282703
RFX4	0.357073	0.0277548
LIN54	0.354853	0.0294105
TEAD4	0.352227	0.0306976
DLX6	0.348808	0.0318501
VAX2	0.345043	0.0338735
SOX9	0.344348	0.0348421
TCF3	0.343035	0.0355758
SP1	0.334938	0.040387
HOXD11	0.332305	0.0415128
PAX4	0.324342	0.0469603
ALX1	0.314364	0.0545825
HOXC12	0.306336	0.0614069
SOX4	0.302987	0.0648313
MSX1	0.301893	0.0658414
FOXL1	0.292483	0.0750554
LHX2	0.288923	0.0785294
TFCP2	0.288762	0.0789676
KLF1	0.283833	0.0841799
EN2	0.281675	0.0866681
POU2F1	0.281103	0.0875261
USF1	0.279352	0.0895804
MSX2	0.276726	0.0927321
CEBPA	0.2741	0.0959692
YY1	0.273443	0.096792
GBX2	0.272823	0.0974747
BARHL2	0.259831	0.115166
SCRT1	0.259753	0.115279
SOX11	0.254623	0.122777
UNCX	0.253935	0.123949
LHX4	0.253748	0.124103
FOXK1	0.253529	0.124436
POU4F3	0.252317	0.126444
ARX	0.246307	0.135811
NFYA	0.245213	0.137601
PKNOX1	0.244556	0.138682
GRHL1	0.243681	0.140135
POU3F2	0.2421	0.143074
FOXP3	0.240179	0.146058
PPARG	0.237116	0.151391
ESRRA	0.230988	0.162485
POU4F1	0.229266	0.166174
RFX5	0.227487	0.169086
HOXB5	0.220702	0.182424
PAX3	0.217307	0.19001
SRY	0.213721	0.197607
EN1	0.212979	0.199204
POU6F2	0.210538	0.204525
PAX6	0.195754	0.237934
DBP	0.189846	0.252614
CEBPE	0.184853	0.266546
DLX4	0.184385	0.26778
TEAD3	0.18153	0.274291
NKX6-1	0.179969	0.279606
SHOX2	0.177381	0.286694
PRRX1	0.174308	0.294085
FOXH1	0.174089	0.294699
GSC2	0.173679	0.297035
MAFK	0.171463	0.302132
VAX1	0.170779	0.305297
NKX2-5	0.168701	0.311308
NKX3-2	0.163147	0.326457
POU4F2	0.162968	0.328273
ZNF410	0.158332	0.341087
FEV	0.151145	0.365034
SIX3	0.14776	0.375993
HOXD9	0.131853	0.428628
POU5F1B	0.129883	0.435607
IRF1	0.127038	0.4458
LHX3	0.124303	0.457148
ID2	0.122223	0.463344
FOXC2	0.121348	0.466574
BSX	0.120313	0.471831
HMX3	0.110429	0.509247
OTX2	0.108811	0.515507
HOXB3	0.106248	0.524141
TBP	0.101652	0.542335
ONECUT1	0.100532	0.548144
DLX2	0.0962009	0.565597
NRL	0.0944305	0.571527
PITX3	0.09171	0.58396
POU3F4	0.0885202	0.597162
TBX4	0.0861879	0.606896
DMRT3	0.0860437	0.6075
MYF6	0.0834131	0.618565
EOMES	0.0828318	0.619868
RXRB	0.0821753	0.622655
KLF13	0.0780173	0.640428
SPZ1	0.0770285	0.645762
CEBPB	0.074297	0.656502
NR2F6	0.0690448	0.679457
FOXG1	0.0663515	0.692259
HNF1B	0.0607287	0.716393
LBX1	0.0573364	0.732411
TBR1	0.0560987	0.737982
SOX3	0.0528706	0.752572
EMX1	0.0528504	0.751989
GSX2	0.0516438	0.75814
PROP1	0.0510336	0.760913
TBX5	0.0495183	0.767814
MSC	0.0471605	0.778024
ONECUT3	0.0460663	0.783059
POU3F1	0.0440379	0.792915
HMX2	0.0430732	0.797356
SOX8	0.0416895	0.803288
ESX1	0.0395749	0.813511
NFATC3	0.039501	0.813451
GFI1	0.0388445	0.816506
NPAS2	0.0386257	0.817525
BHLHE40	0.0379691	0.820584
RAX	0.033589	0.841327
GSX1	0.0318958	0.849231
BARHL1	0.0282864	0.866129
TGIF2	0.0279024	0.867787
MAFB	0.0276836	0.868819
GFI1B	0.0272459	0.870883
BHLHE23	0.0202649	0.903881
SNAI2	0.0178356	0.915451
MAFG	0.0134588	0.936278
RHOXF1	0.0116177	0.944809
PAX2	0.00994707	0.952736
TCF7	0.00601816	0.971772
MNT	0.00251669	0.988498
MEIS3	0.00164132	0.99268
SP4	0.000765948	0.996863
DLX3	-0.00439734	0.979097
MLX	-0.00470511	0.978043
FOXC1	-0.00558048	0.973862
FOXO4	-0.00711238	0.966547
RARA	-0.0106139	0.949838
HOXA2	-0.0134588	0.936278
HIC1	-0.0147719	0.930025
STAT6	-0.0292155	0.8616
TCF7L2	-0.0375315	0.822624
PHOX2B	-0.0377629	0.821909
SPIC	-0.0378686	0.821419
NOTO	-0.0392043	0.815227
KLF14	-0.0409849	0.80699
FOXA2	-0.0493489	0.76798
BCL6B	-0.050662	0.761972
POU3F3	-0.0508227	0.761873
GATA4	-0.0519751	0.755977
PRDM1	-0.0546012	0.744031
HOXD8	-0.0559142	0.73808
SREBF2	-0.0581026	0.728196
LMX1B	-0.0607321	0.717198
T	-0.0672437	0.688328
PAX7	-0.0676395	0.686586
DUXA	-0.0685561	0.68256
HLTF	-0.0716709	0.667942
LMX1A	-0.076586	0.647664
HOXA5	-0.0780173	0.640428
SRF	-0.0799869	0.631984
RUNX1	-0.0858956	0.606931
PRRX2	-0.0861145	0.606012
SOX6	-0.0861145	0.606012
RARG	-0.0896159	0.591382
USF2	-0.0900536	0.589564
HOXD3	-0.0972754	0.559941
MLXIP	-0.099245	0.551985
FIGLA	-0.100973	0.546383
VSX2	-0.101969	0.542408
FOXB1	-0.114194	0.494821
ARNT	-0.115877	0.48703
GATA1	-0.118195	0.479724
ELF5	-0.120834	0.469899
POU2F3	-0.121129	0.467383
PITX1	-0.121567	0.465765
GBX1	-0.126131	0.450505
NR3C2	-0.130321	0.434051
NFYB	-0.132728	0.425546
MEOX2	-0.133384	0.423243
GATA3	-0.140387	0.399122
RREB1	-0.142795	0.39102
HOXB2	-0.144108	0.386641
CUX1	-0.147171	0.376538
NR2C2	-0.149141	0.370127
FOXO6	-0.154612	0.352667
TEAD1	-0.157238	0.344468
MEOX1	-0.15877	0.339741
VENTX	-0.159208	0.338397
RXRA	-0.161834	0.330407
ATF3	-0.161834	0.330407
ZEB1	-0.162928	0.327113
ZNF143	-0.163585	0.325147
LHX8	-0.172693	0.299827
NFAT5	-0.17956	0.2796
JUND	-0.186125	0.262164
PBX1	-0.190065	0.25206
RFX3	-0.190065	0.25206
IRF2	-0.190283	0.251506
CRX	-0.192855	0.246025
MEF2D	-0.195098	0.239536
POU1F1	-0.196357	0.23739
FOXA1	-0.203195	0.220293
MGA	-0.203852	0.218782
JDP2	-0.20604	0.213795
JUNB	-0.206259	0.2133
MIXL1	-0.20976	0.2055
LHX6	-0.211511	0.201676
FOXP2	-0.214356	0.19557
FOXI1	-0.214796	0.195307
EMX2	-0.218615	0.187292
ATF7	-0.222672	0.178476
GATA5	-0.234612	0.156246
KLF4	-0.23624	0.152941
DLX1	-0.237242	0.151523
SCRT2	-0.237307	0.151408
FOXF2	-0.237335	0.151005
FOSL2	-0.240836	0.144933
FOS	-0.242149	0.142704
TBX21	-0.244337	0.139045
NR4A2	-0.246307	0.135811
FOXJ2	-0.257468	0.118543
ISL2	-0.258343	0.117262
POU2F2	-0.258781	0.116626
TBX20	-0.266791	0.10541
TBX1	-0.268191	0.103572
MEF2B	-0.270599	0.100421
HIC2	-0.270817	0.100138
ARID3B	-0.272787	0.0976202
NR2E1	-0.28678	0.0808712
FOSL1	-0.291389	0.0761898
JUN	-0.294671	0.0728267
MYBL1	-0.296203	0.071298
GSC	-0.29686	0.0706507
NFIL3	-0.297516	0.070008
ESR2	-0.297954	0.0695822
BARX1	-0.307583	0.060723
FOXP1	-0.309334	0.0592139
ALX4	-0.315024	0.0545162
NKX6-2	-0.315634	0.053561
FOXQ1	-0.316118	0.0536482
TBX2	-0.317868	0.0522827
TEF	-0.319838	0.0507802
MEIS2	-0.32137	0.049636
MAFF	-0.321808	0.0493129
SOX1	-0.326358	0.0455295
TCF4	-0.332312	0.0420573
FOXD3	-0.335814	0.0398424
HMX1	-0.335827	0.0392733
CREM	-0.33647	0.039438
ALX3	-0.336689	0.0393039
NR2F1	-0.338658	0.0381141
FOXO3	-0.354196	0.029728
PHOX2A	-0.354713	0.0288768
GATA2	-0.355509	0.0290958
HLF	-0.361199	0.0264842
FOXJ3	-0.366889	0.0240712
MTF1	-0.367983	0.0236289
ARID5A	-0.373673	0.0214375
SOX17	-0.375862	0.0206415
MEIS1	-0.376081	0.0205632
NKX3-1	-0.379582	0.0193453
RAX2	-0.38015	0.0185589
VSX1	-0.383503	0.0174646
SOX10	-0.385272	0.0174961
SOX21	-0.385928	0.0172927
GCM2	-0.40359	0.0119813
RFX2	-0.403655	0.0125099
NFE2	-0.408032	0.0115206
HESX1	-0.410658	0.0109599
NFIA	-0.423569	0.00853058
HMBOX1	-0.424007	0.00845712
RARB	-0.438669	0.00629166
ESR1	-0.443922	0.00564274
MEF2C	-0.452675	0.00469006
CREB5	-0.455301	0.00443311
MECOM	-0.458584	0.00412927
FOXO1	-0.465149	0.00357574
NFE2L2	-0.468651	0.003308
NFATC2	-0.476091	0.00279674
SOX2	-0.477842	0.00268706
MEF2A	-0.486377	0.00220478
KLF12	-0.50279	0.00148701
ESRRG	-0.538462	0.000591734
POU6F1	-0.545902	0.000482354
ESRRB	-0.564504	0.000283676
SOX5	-0.573695	0.000215841
NR2E3	-0.574477	0.000162088
ID4	-0.574789	0.000208827
RORA	-0.582011	0.000167455
CUX2	-0.5842	0.000156468
RXRG	-0.608491	7.14247e-05
AR	-0.613524	6.02688e-05
NR3C1	-0.624029	4.19315e-05
PKNOX2	-0.6748	6.24956e-06
