# Supplementary material for: Epigenomic profiling of primary gastric adenocarcinoma reveals super-enhancer heterogeneity
Source: Nat Commun. 2016 Sep 28;7:12983. doi: 10.1038/ncomms12983 (PMC5052795; doi:10.1038/ncomms12983)
Supplement: Supplementary Data 4 — Somatic gain predicted super-enhancers in OCUM1. a. Enrichment significance of sub-regions with depleted H3K27ac signals in predicted super-enhancers after CDX2 silencing. [file ncomms12983-s5.xlsx]

## Sheet: a
Supplementary Data 4: Somatic gain predicted super-enhancers in OCUM1. a. Enrichment significance of sub-regions with depleted H3K27ac signals in predicted super-enhancers after CDX2 silencing.
contig	start	stop	pvalues	adjusted pvalue (Benjamini-Hochberg)
chr1	1044500	1099000	1	1
chr1	7321300	7341450	0.331	0.609
chr1	9358300	9379000	0.0542	0.121
chr1	12190000	12224250	1	1
chr1	16489700	16517250	0.0877	0.188
chr1	18640550	18647400	0.733	1
chr1	19331100	19342550	0.89	1
chr1	20806050	20825150	0.00398	0.0103
chr1	20929050	20942800	1.42e-10	7.44e-10
chr1	23000350	23032750	2.1e-06	7.91e-06
chr1	25489550	25529300	0.342	0.626
chr1	59037200	59059450	0.942	1
chr1	68090850	68115300	1	1
chr1	84716850	84739950	3.98e-05	0.000136
chr1	87238100	87260300	0.982	1
chr1	92072600	92085650	1	1
chr1	92255900	92286100	0.815	1
chr1	94156350	94171400	1	1
chr1	95065000	95084650	0.714	1
chr1	113546250	113565450	2.09e-24	3.11e-23
chr1	117012250	117059050	1.49e-10	7.69e-10
chr1	147186300	147208400	1	1
chr1	149987150	149996100	0.0951	0.201
chr1	150567350	150598400	0.905	1
chr1	151905950	151956300	2.27e-05	7.94e-05
chr1	153481750	153502250	4.92e-05	0.000164
chr1	160397000	160405000	1	1
chr1	160573750	160578850	0.257	0.49
chr1	162316150	162324600	0.797	1
chr1	167068800	167092000	0.242	0.465
chr1	172311850	172332600	3.42e-23	4.7e-22
chr1	178000350	178031500	2.55e-100	2.61e-98
chr1	178497400	178509200	1	1
chr1	181066450	181113250	0.992	1
chr1	183118250	183166750	1	1
chr1	201372200	201377950	1	1
chr1	201985650	202089000	0.003	0.00792
chr1	202424000	202428750	3.86e-06	1.43e-05
chr1	202447800	202455000	0.403	0.721
chr1	204056900	204078650	1	1
chr1	205637000	205646500	1.85e-05	6.48e-05
chr1	207172100	207201700	8.98e-12	5.36e-11
chr1	208617050	208621850	0.604	0.994
chr1	212058350	212126400	0.891	1
chr1	222119350	222146250	0.00363	0.00946
chr1	225625350	225643650	7.04e-05	0.000227
chr1	227575700	227591200	5.23e-13	3.4e-12
chr1	228915650	228990350	9.78e-06	3.48e-05
chr1	229252800	229391650	3.24e-10	1.62e-09
chr1	230885900	230897350	0.00033	0.000976
chr1	233800700	233851250	0.911	1
chr1	234948900	235064550	5.36e-18	5.56e-17
chr10	3026400	3058200	0.0101	0.0253
chr10	4097900	4113750	2.5e-13	1.73e-12
chr10	4702550	4779800	2.39e-45	9.01e-44
chr10	5111650	5116600	5.18e-05	0.000172
chr10	5182750	5194450	1	1
chr10	5528200	5547000	0.467	0.806
chr10	5574800	5634250	1	1
chr10	31386800	31392250	1	1
chr10	32150350	32187800	0.019	0.0455
chr10	32210150	32267900	4.79e-14	3.46e-13
chr10	33285200	33300700	0.906	1
chr10	33420550	33448450	0.000351	0.00103
chr10	61723500	61755400	1	1
chr10	63509600	63524850	5.53e-16	4.89e-15
chr10	71180450	71230750	0.905	1
chr10	72012300	72027450	0.000355	0.00103
chr10	72987050	73031750	1	1
chr10	74417550	74449300	0.997	1
chr10	75344400	75362950	0.94	1
chr10	75690150	75701550	0.0694	0.151
chr10	76948500	76966400	1	1
chr10	77792200	77813450	1	1
chr10	90654700	90658150	9.75e-52	3.88e-50
chr10	95301600	95316150	1	1
chr10	97152800	97171000	0.695	1
chr10	97877700	97886350	2.22e-32	4.81e-31
chr10	101534750	101546450	0.00798	0.0202
chr10	104987200	105002700	0.751	1
chr10	105467650	105610850	1	1
chr10	105868350	105879200	2.73e-30	5.29e-29
chr10	114267000	114300350	5.93e-75	3.86e-73
chr10	122753300	122764550	0.0225	0.0529
chr10	122911000	122932300	0.023	0.0539
chr10	122994450	123042100	0.00212	0.00566
chr10	123791250	123825350	0.927	1
chr10	124022000	124073650	0.65	1
chr10	124095350	124111400	0.0915	0.194
chr10	129659800	129688700	0.986	1
chr11	1053300	1062700	0.0347	0.0795
chr11	2198900	2242600	0.626	1
chr11	9528250	9592700	1	1
chr11	12145900	12173050	0.554	0.931
chr11	12186850	12207700	1	1
chr11	12700250	12727100	0.195	0.38
chr11	12741550	12752000	0.86	1
chr11	13126150	13166950	1	1
chr11	15669900	15696000	4.79e-06	1.74e-05
chr11	16909200	16949850	0.822	1
chr11	33709250	33715650	0.709	1
chr11	34604700	34632550	9.41e-09	4.04e-08
chr11	34803300	34815900	0.0361	0.0826
chr11	34829150	34852400	0.239	0.461
chr11	35019250	35080300	0.139	0.281
chr11	46574150	46583300	2.47e-15	2.05e-14
chr11	58420400	58429600	0.103	0.214
chr11	61787600	61825000	0.019	0.0455
chr11	67862850	67878700	2.67e-37	7.08e-36
chr11	68866600	68907350	1	1
chr11	69622400	69669900	0.662	1
chr11	69788550	69821050	0.866	1
chr11	69835600	69847850	0.207	0.401
chr11	75076650	75100500	4.84e-10	2.37e-09
chr11	75227000	75250450	0.981	1
chr11	86166500	86238150	0.991	1
chr11	86260300	86320650	0.656	1
chr11	86484400	86530250	0.612	0.998
chr11	89337050	89342700	0.000825	0.00229
chr11	94257300	94283750	1.67e-10	8.56e-10
chr11	95826500	95849500	2.39e-54	1.07e-52
chr11	100643750	100661950	9.44e-12	5.54e-11
chr11	102416600	102437700	1.45e-09	6.99e-09
chr11	102463500	102484550	7.21e-29	1.32e-27
chr11	107709400	107713650	0.00893	0.0225
chr11	123450800	123465000	0.935	1
chr11	128290000	128296850	1.01e-06	3.84e-06
chr11	129152050	129158800	5.66e-12	3.43e-11
chr11	129692450	129738100	0.0143	0.0354
chr12	596100	634150	1	1
chr12	1774000	1781750	1	1
chr12	6322850	6328550	1	1
chr12	6382400	6409150	5.13e-08	2.12e-07
chr12	12943450	12962450	0.854	1
chr12	12985800	12991300	0.00434	0.0111
chr12	13033400	13059200	2.69e-16	2.47e-15
chr12	13514500	13537450	0.44	0.773
chr12	15834350	15887550	0.157	0.312
chr12	26391000	26402600	0.002	0.00535
chr12	33025450	33074950	5.44e-06	1.96e-05
chr12	47479050	47499650	2.7e-18	2.89e-17
chr12	47662100	47668200	2.45e-10	1.24e-09
chr12	51176200	51185350	1	1
chr12	52534500	52570900	0.965	1
chr12	53252350	53292150	1	1
chr12	53305150	53313650	9.75e-07	3.73e-06
chr12	53354350	53395250	0.000443	0.00128
chr12	64472100	64485700	1	1
chr12	69721500	69735100	2.04e-09	9.61e-09
chr12	71536600	71613350	3.92e-109	5.61e-107
chr12	76016050	76062050	2.17e-19	2.5e-18
chr12	76102000	76111200	1.88e-31	3.85e-30
chr12	76146700	76178850	7.6e-32	1.6e-30
chr12	79801600	79819800	6.49e-05	0.000211
chr12	83027600	83046550	0.000583	0.00165
chr12	93703300	93716550	4.5e-05	0.00015
chr12	94945600	94966900	3.64e-06	1.36e-05
chr12	96605350	96614950	1	1
chr12	101983750	102005200	7.6e-20	8.92e-19
chr12	105669450	105733550	0.781	1
chr12	110660500	110689200	1	1
chr12	116305900	116313700	1	1
chr12	121461350	121472950	1	1
chr12	125063000	125237050	0.999	1
chr12	130560950	130633800	0.997	1
chr13	21119400	21137600	0.425	0.755
chr13	24289650	24295150	6.03e-16	5.26e-15
chr13	24612000	24661250	0.0543	0.121
chr13	24679600	24703250	0.4	0.718
chr13	24749250	24767700	0.000355	0.00103
chr13	31402050	31421550	0.147	0.295
chr13	31599000	31623250	2.69e-13	1.85e-12
chr13	32499200	32520650	0.0245	0.0571
chr13	33723350	33744700	4.11e-05	0.00014
chr13	33786800	33795750	2.68e-12	1.67e-11
chr13	34696750	34742250	1.84e-14	1.45e-13
chr13	43611750	43640300	1.04e-11	6.05e-11
chr13	44924600	44956150	0.000353	0.00103
chr13	47154350	47197300	0.00582	0.0148
chr13	73652150	73682950	0.0192	0.0459
chr13	73706500	73719400	4.6e-08	1.93e-07
chr13	73735300	73753550	4.64e-14	3.39e-13
chr13	73771400	73839200	0.65	1
chr13	73880450	73918700	4.4e-11	2.42e-10
chr13	73931800	73950750	0.00376	0.00976
chr13	73969600	74042900	1.1e-11	6.27e-11
chr13	76267850	76301900	1.51e-14	1.2e-13
chr13	76339450	76374700	9.33e-15	7.68e-14
chr13	80007200	80033900	5.01e-18	5.27e-17
chr13	80295300	80325950	0.000177	0.000541
chr13	80339100	80361300	6.01e-27	9.77e-26
chr13	80558550	80565950	2.45e-07	9.68e-07
chr13	80655150	80663050	0.00091	0.00251
chr13	80789100	80814050	5.92e-43	2.02e-41
chr13	95737350	95810400	1	1
chr13	97761200	97798050	1	1
chr13	106554550	106579800	0.0467	0.105
chr13	106790700	106804950	1.86e-27	3.17e-26
chr13	106995300	107011650	4.68e-07	1.81e-06
chr13	108720100	108727550	2.15e-11	1.21e-10
chr13	109566200	109575100	2.5e-08	1.06e-07
chr13	109893800	109929250	0.594	0.987
chr13	110237400	110247950	7.18e-58	3.43e-56
chr13	110335550	110361350	1.34e-16	1.25e-15
chr13	110428650	110457600	0.156	0.31
chr13	110487450	110494450	0.741	1
chr13	113643650	113652950	0.000487	0.0014
chr14	21774650	21779350	0.0462	0.105
chr14	24058050	24085100	6.64e-10	3.21e-09
chr14	32404150	32421350	0.000155	0.000478
chr14	53165550	53171150	1.55e-07	6.23e-07
chr14	54306200	54324100	8.52e-148	6.1e-145
chr14	54911250	54917100	0.000141	0.000437
chr14	55772800	55803600	0.813	1
chr14	56266200	56333200	2.35e-35	6.02e-34
chr14	59736600	59749850	1	1
chr14	65535250	65542000	7.34e-22	9.73e-21
chr14	65753850	65765150	0.64	1
chr14	67884050	67897400	0.922	1
chr14	69408950	69435950	6.79e-05	0.00022
chr14	74210400	74217600	0.751	1
chr14	75507300	75510200	0.0185	0.0448
chr14	75995750	76027850	0.977	1
chr14	90966450	90988000	0.0042	0.0108
chr14	93506200	93523700	0.966	1
chr14	95688100	95782050	0.414	0.738
chr14	95945600	96018500	0.366	0.668
chr14	96925950	96941300	0.0271	0.0624
chr14	101924450	101948650	0.988	1
chr14	103457850	103462650	4.24e-07	1.66e-06
chr14	103714350	103740800	3.76e-05	0.000129
chr15	39415650	39449200	0.986	1
chr15	41076500	41089500	0.714	1
chr15	45100550	45129450	0.152	0.304
chr15	52572350	52584000	1	1
chr15	58715850	58762950	1.8e-23	2.52e-22
chr15	59524850	59553300	0.000239	0.000719
chr15	59566400	59644400	7.52e-19	8.42e-18
chr15	60650550	60673750	5.73e-43	2.02e-41
chr15	66192250	66199550	2.84e-17	2.75e-16
chr15	67218350	67240900	0.985	1
chr15	67858900	67866600	5.06e-82	4.02e-80
chr15	70743050	70795150	0.984	1
chr15	72528100	72532050	0.176	0.347
chr15	74665450	74718650	0.999	1
chr15	74815000	74825100	0.0109	0.0271
chr15	75396300	75403050	1	1
chr15	75952850	75963800	0.0615	0.136
chr15	80878500	80893300	0.943	1
chr15	80975750	81004300	2.11e-14	1.64e-13
chr15	81141100	81165200	0.842	1
chr15	89592300	89620350	0.985	1
chr15	90557800	90608700	3.88e-11	2.16e-10
chr15	101259950	101276450	0.954	1
chr16	1131400	1142450	1	1
chr16	2884800	2898100	0.015	0.0366
chr16	9079450	9103300	2.56e-14	1.95e-13
chr16	17360300	17374800	0.145	0.291
chr16	17393950	17409950	3.73e-06	1.38e-05
chr16	18999250	19020400	0.196	0.38
chr16	19391050	19410000	0.00105	0.00284
chr16	19434000	19450600	2.59e-09	1.2e-08
chr16	27263950	27287300	0.406	0.725
chr16	52483700	52506000	1.62e-20	2.01e-19
chr16	52590600	52614250	0.942	1
chr16	68784750	68793700	0.822	1
chr16	68952800	68960200	0.0553	0.123
chr16	69023900	69034150	1	1
chr16	69427800	69453500	9.81e-21	1.23e-19
chr16	81298800	81330400	0.954	1
chr16	85361200	85370500	1	1
chr16	86002550	86021750	1	1
chr16	86695500	86700800	0.64	1
chr16	89887700	89910100	0.0577	0.128
chr17	2306950	2311950	0.619	1
chr17	4378450	4397300	1	1
chr17	6569250	6587600	1	1
chr17	16761300	16771550	1	1
chr17	17803150	17865550	0.457	0.794
chr17	34109050	34116700	0.772	1
chr17	36022100	36091250	0.437	0.771
chr17	39050000	39074050	0.0957	0.202
chr17	39690900	39707500	1	1
chr17	39799950	39836150	2.91e-07	1.14e-06
chr17	39935750	39958500	1	1
chr17	43199500	43203200	1	1
chr17	48702900	48727400	0.99	1
chr17	48958550	48975700	2.74e-10	1.38e-09
chr17	55419000	55472800	3.36e-08	1.41e-07
chr17	55494550	55541250	0.924	1
chr17	56446050	56474250	3.25e-41	1.01e-39
chr17	60186650	60192100	0.281	0.529
chr17	60236850	60268500	4.04e-09	1.81e-08
chr17	63056900	63089650	0.956	1
chr17	64943700	64951350	1	1
chr17	70385250	70413700	1	1
chr17	70447300	70580300	1	1
chr17	70603800	70633100	1	1
chr17	70968500	70981800	0.000256	0.000768
chr17	73072950	73076800	1	1
chr17	73099350	73124400	1	1
chr17	73145500	73157500	0.896	1
chr17	73544750	73546950	1	1
chr17	77800050	77836150	1	1
chr17	77947250	78006250	1	1
chr17	79307400	79330300	1	1
chr18	3208700	3237650	0.729	1
chr18	3609850	3642550	5.89e-09	2.57e-08
chr18	3657700	3677600	1.33e-18	1.47e-17
chr18	8726850	8749300	0.982	1
chr18	19599750	19698250	1	1
chr18	19762950	19779650	3.38e-12	2.09e-11
chr18	19819650	19835850	3.64e-16	3.3e-15
chr18	19854800	19883350	3.17e-34	7.1e-33
chr18	20245750	20293550	3.15e-09	1.43e-08
chr18	20673650	20703450	0.609	0.995
chr18	24146700	24162900	1	1
chr18	28776200	28859750	3.75e-100	3.35e-98
chr18	29928900	29966450	5.09e-35	1.21e-33
chr18	32526300	32542900	0.0145	0.0357
chr18	33034800	33064850	3.47e-24	4.97e-23
chr18	45971750	45989800	0.000235	0.000711
chr18	47379800	47388500	1	1
chr18	52428850	52449150	0.0366	0.0835
chr18	56446500	56461250	1	1
chr18	57531050	57554450	0.825	1
chr18	67891150	67920900	2.62e-05	9.1e-05
chr18	68023400	68049250	4.61e-10	2.28e-09
chr18	68081950	68101300	0.704	1
chr19	4049150	4059700	1	1
chr19	10847450	10862850	0.949	1
chr19	17900950	17919200	1	1
chr19	33512750	33547500	8.09e-07	3.11e-06
chr19	33584950	33594350	0.000523	0.00148
chr19	35600000	35617550	1	1
chr19	41663250	41683750	0.00217	0.00575
chr19	42233300	42251850	4.99e-53	2.1e-51
chr19	42274750	42285750	6.38e-05	0.000209
chr19	42391050	42392900	0.000436	0.00126
chr19	44241700	44246650	1	1
chr19	45185950	45199750	1	1
chr19	46568700	46577450	1.03e-15	8.8e-15
chr19	48856100	48873800	0.836	1
chr19	52045950	52057150	1	1
chr2	8587200	8681650	0.956	1
chr2	9368900	9404100	0.968	1
chr2	17736450	17777500	0.000147	0.000455
chr2	19734900	19744850	0.00336	0.00881
chr2	20264100	20350350	0.17	0.336
chr2	27241450	27253000	2.07e-12	1.32e-11
chr2	42784550	42792250	1	1
chr2	43644250	43707350	4.03e-13	2.65e-12
chr2	47299600	47346700	0.995	1
chr2	47530100	47584100	0.883	1
chr2	48333100	48348550	4.8e-09	2.12e-08
chr2	58332100	58361700	0.894	1
chr2	62791800	62808700	3.08e-11	1.72e-10
chr2	64585550	64636950	0.449	0.784
chr2	68946750	68959350	0.697	1
chr2	69532450	69539250	3.13e-14	2.34e-13
chr2	70158350	70176900	0.15	0.3
chr2	85145550	85193100	0.127	0.259
chr2	101845100	101864600	0.442	0.774
chr2	101940950	101980150	0.267	0.506
chr2	103272000	103286900	0.0645	0.142
chr2	105986050	106085750	0.0264	0.0611
chr2	106192000	106202700	0.000834	0.00231
chr2	109571600	109602200	4.05e-12	2.48e-11
chr2	110430500	110475450	0.998	1
chr2	110856350	110868150	0.193	0.378
chr2	111786400	111811650	0.888	1
chr2	112454000	112465650	0.187	0.367
chr2	113439300	113453400	0.137	0.279
chr2	114039050	114049950	8.75e-23	1.18e-21
chr2	118868200	118885650	0.609	0.995
chr2	135148200	135172450	4.42e-35	1.09e-33
chr2	151163600	151168850	0.0189	0.0455
chr2	160926650	160935400	2.27e-09	1.06e-08
chr2	169041050	169079800	1.77e-24	2.69e-23
chr2	174896850	174920250	1.72e-07	6.86e-07
chr2	188390000	188416250	1.18e-08	5.02e-08
chr2	191698400	191730350	1	1
chr2	192482400	192512800	0.000169	0.000517
chr2	192551900	192556950	0.253	0.485
chr2	206631900	206637400	1	1
chr2	206835900	206851200	1	1
chr2	208645650	208726900	0.757	1
chr2	213765200	213785450	0.54	0.916
chr2	220519250	220529750	4.33e-05	0.000146
chr2	224710350	224729000	0.532	0.908
chr2	224945700	224953700	6.58e-11	3.49e-10
chr2	225005800	225017850	1.99e-09	9.46e-09
chr2	233832850	233855750	0.92	1
chr2	234149050	234157350	0.00121	0.00327
chr2	235196450	235203800	1	1
chr2	235268650	235279850	0.635	1
chr2	235896850	235938550	0.999	1
chr2	238191150	238232050	0.865	1
chr2	240128300	240213400	1	1
chr20	2263900	2311850	1	1
chr20	4109300	4120100	1	1
chr20	6669700	6701600	1	1
chr20	10518500	10603250	3.07e-24	4.49e-23
chr20	10679100	10703900	4.46e-10	2.22e-09
chr20	14935750	14971000	1.01e-15	8.74e-15
chr20	18858450	18863200	0.6	0.992
chr20	19722050	19766950	0.716	1
chr20	19858600	19864650	1	1
chr20	19944050	19993000	0.0251	0.0583
chr20	20525600	20550600	3.44e-13	2.28e-12
chr20	25210400	25221150	1	1
chr20	30174450	30186750	1	1
chr20	48206250	48229750	1	1
chr20	49315650	49385150	0.106	0.221
chr20	50302150	50379300	0.275	0.52
chr20	52229550	52309900	0.956	1
chr20	52349700	52423400	0.00095	0.00261
chr20	56564500	56595600	1.91e-09	9.11e-09
chr20	61854650	61874000	1	1
chr21	40126600	40172950	0.434	0.768
chr21	40996400	41017400	1.62e-13	1.15e-12
chr21	44854700	44877250	1	1
chr22	23859200	23882500	0.462	0.8
chr22	25353850	25412050	1	1
chr22	25513500	25534200	0.000505	0.00144
chr22	30645950	30655100	0.525	0.9
chr22	37424600	37442850	0.000125	0.000391
chr22	37712750	37744500	1	1
chr22	42681700	42720000	0.963	1
chr22	43490800	43527450	0.979	1
chr22	45640100	45645350	1	1
chr22	45942650	45951100	0.483	0.83
chr22	47722650	47734650	1	1
chr3	38190600	38200750	1	1
chr3	41197000	41203450	1.11e-41	3.61e-40
chr3	42216150	42228600	1.41e-62	7.75e-61
chr3	42536550	42550750	0.14	0.283
chr3	42856200	42873200	0.223	0.432
chr3	43216700	43239450	9.45e-18	9.4e-17
chr3	45205250	45262100	0.905	1
chr3	57932850	58061250	1	1
chr3	58159000	58180950	1	1
chr3	75182950	75196200	0.114	0.235
chr3	116140800	116146000	2.62e-20	3.18e-19
chr3	132013300	132025350	0.674	1
chr3	138563200	138596450	1	1
chr3	141047900	141093900	0.4	0.718
chr3	146219350	146232300	5.77e-68	3.44e-66
chr3	148314000	148323900	1.44e-10	7.46e-10
chr3	149012450	149035550	0.283	0.529
chr3	149054800	149145650	4.6e-38	1.27e-36
chr3	149159450	149199700	0.982	1
chr3	149984650	149998400	0.000264	0.000788
chr3	150011350	150039500	0.996	1
chr3	150060150	150095250	0.951	1
chr3	153448250	153455100	2.54e-26	4.04e-25
chr3	156832400	156855850	4.17e-06	1.53e-05
chr3	159492100	159550100	1	1
chr3	168990050	169081200	0.264	0.502
chr3	170959950	170984100	1.12e-21	1.44e-20
chr3	171652150	171705650	0.000643	0.00181
chr3	184266450	184285550	1	1
chr3	185242850	185256900	0.136	0.276
chr3	187874950	187914750	0.998	1
chr3	189205500	189233750	0.54	0.916
chr3	189617400	189667950	2.62e-12	1.64e-11
chr3	193490700	193514300	1	1
chr3	193530000	193702900	0.597	0.99
chr3	193818150	193845000	1	1
chr3	194035300	194055700	0.468	0.806
chr3	197313350	197328100	0.311	0.577
chr4	6320400	6329500	1	1
chr4	6731900	6776100	0.996	1
chr4	7945700	7982500	0.753	1
chr4	15665150	15697100	5.88e-06	2.11e-05
chr4	24595150	24608200	0.00309	0.00813
chr4	38141500	38205200	0.541	0.916
chr4	38222650	38246300	0.903	1
chr4	38310200	38331500	0.547	0.924
chr4	56593500	56603350	0.12	0.246
chr4	57079600	57085100	0.285	0.531
chr4	69520250	69526050	1.83e-05	6.45e-05
chr4	69595200	69617700	1.4e-28	2.5e-27
chr4	72462900	72482450	0.00912	0.0229
chr4	74868300	74900100	1.88e-34	4.33e-33
chr4	75393650	75426350	0.000497	0.00142
chr4	79480750	79492700	4.52e-06	1.65e-05
chr4	84066950	84075450	0.225	0.433
chr4	113002500	113008400	0.313	0.58
chr4	113029800	113035450	1	1
chr4	120000350	120035850	1	1
chr4	139110850	139130300	6.47e-11	3.46e-10
chr4	143467400	143475500	5.37e-20	6.41e-19
chr4	169988650	170002700	9.1e-05	0.000291
chr4	170167850	170181300	2.78e-14	2.09e-13
chr4	184350700	184361300	1	1
chr5	14007050	14041100	0.979	1
chr5	16517750	16545300	3.06e-09	1.39e-08
chr5	34464600	34470150	0.289	0.537
chr5	55600300	55658250	6.26e-05	0.000206
chr5	55812000	55841550	0.949	1
chr5	56324550	56332550	4.38e-09	1.95e-08
chr5	56727550	56755550	0.993	1
chr5	67062650	67073700	4.03e-09	1.81e-08
chr5	72835250	72842600	9.87e-05	0.000314
chr5	73527650	73557050	0.025	0.058
chr5	73620900	73731300	0.000612	0.00173
chr5	73862150	73896650	0.642	1
chr5	112351650	112360050	0.0238	0.0556
chr5	126373400	126379900	3.72e-05	0.000128
chr5	132171200	132191000	4.33e-07	1.69e-06
chr5	133350550	133366400	0.00104	0.00283
chr5	145230850	145237700	1	1
chr5	145402100	145413900	0.889	1
chr5	147719400	147725550	1	1
chr5	160117800	160129100	1.55e-07	6.23e-07
chr5	170170850	170181250	0.592	0.986
chr5	171740300	171744850	0.584	0.975
chr5	173875250	173890150	0.53	0.906
chr5	173952600	173966250	1	1
chr6	882050	915450	1.53e-11	8.72e-11
chr6	6721150	6754650	0.98	1
chr6	6789400	6864950	3.37e-13	2.25e-12
chr6	6878900	6908750	5.17e-09	2.27e-08
chr6	7526900	7555300	0.0965	0.203
chr6	12303400	12374200	0.932	1
chr6	20230100	20248000	2.97e-17	2.83e-16
chr6	35451700	35460350	1	1
chr6	38761700	38786000	1	1
chr6	41706850	41712300	0.00418	0.0108
chr6	42189600	42209450	1	1
chr6	42242700	42287100	3.76e-19	4.28e-18
chr6	43764450	43814350	1	1
chr6	47041550	47166550	7.19e-05	0.000231
chr6	47368650	47390500	0.000728	0.00204
chr6	52166500	52173400	0.379	0.691
chr6	52188200	52222150	0.281	0.529
chr6	86108600	86129950	1	1
chr6	109547350	109554500	0.4	0.718
chr6	109637200	109655600	0.0215	0.0507
chr6	135569550	135594500	6.17e-29	1.16e-27
chr6	137279250	137292400	2.5e-17	2.45e-16
chr6	137319850	137361800	1.04e-14	8.46e-14
chr6	137957700	138023650	4.5e-11	2.44e-10
chr6	138405450	138413000	0.178	0.35
chr6	138546100	138556450	0.862	1
chr6	157500900	157507000	0.692	1
chr6	158371900	158389350	0.326	0.602
chr7	575600	583900	1	1
chr7	12733450	12772650	0.107	0.223
chr7	16847650	16864000	1.18e-10	6.23e-10
chr7	16943200	16972000	0.973	1
chr7	17242450	17252950	2.93e-09	1.34e-08
chr7	17271050	17291300	0.0732	0.159
chr7	20377550	20396900	1.83e-78	1.31e-76
chr7	24859000	24886250	0.886	1
chr7	25004000	25014900	7.29e-12	4.39e-11
chr7	27456650	27466800	0.859	1
chr7	27713900	27721650	0.000108	0.000341
chr7	27773850	27800050	8.23e-08	3.37e-07
chr7	29408250	29419000	0.874	1
chr7	29627750	29651450	0.0148	0.0362
chr7	32696200	32728700	1	1
chr7	34072700	34078050	0.0845	0.182
chr7	39619650	39646100	7.01e-40	2.09e-38
chr7	46550900	46610800	0.0596	0.132
chr7	46687300	46696000	0.00159	0.00425
chr7	47229450	47235650	9.72e-26	1.51e-24
chr7	47814250	47829750	2e-28	3.49e-27
chr7	48177150	48189350	0.00014	0.000435
chr7	55093450	55169250	0.000104	0.000328
chr7	55186000	55204050	2.96e-13	2.02e-12
chr7	73155700	73159250	1	1
chr7	73204750	73314500	0.963	1
chr7	73676000	73740650	0.283	0.529
chr7	73989650	74002750	1	1
chr7	77102500	77117250	6.2e-09	2.69e-08
chr7	89806600	89830150	0.00447	0.0114
chr7	92309500	92413650	0.0869	0.186
chr7	95036450	95072000	2.54e-31	5.05e-30
chr7	97712250	97718650	1.97e-18	2.13e-17
chr7	97738750	97766850	0.0649	0.142
chr7	98037600	98050800	1	1
chr7	98813900	98829650	1	1
chr7	99288800	99299300	1	1
chr7	100741550	100785100	0.941	1
chr7	101563850	101598800	0.679	1
chr7	102512150	102525050	1	1
chr7	107873850	107877850	1.3e-05	4.59e-05
chr7	121352550	121359800	0.396	0.718
chr7	134039550	134062500	0.815	1
chr7	134086500	134111000	0.837	1
chr7	138549200	138586800	1	1
chr7	142504450	142507900	1	1
chr7	155406500	155414450	1	1
chr7	155740150	155750450	1	1
chr7	157071200	157112650	5.78e-10	2.82e-09
chr7	158592950	158617800	0.0383	0.0871
chr8	1877150	1881300	1	1
chr8	6741550	6771600	6.04e-05	0.000199
chr8	8919100	8968400	0.821	1
chr8	10006850	10012150	0.0195	0.0464
chr8	18984200	19002750	6.3e-09	2.72e-08
chr8	19516550	19525800	3.81e-14	2.81e-13
chr8	22191900	22195550	5.31e-06	1.92e-05
chr8	22496650	22512200	0.573	0.96
chr8	22608100	22629000	1	1
chr8	26304800	26317100	0.907	1
chr8	27217150	27225400	1	1
chr8	29130950	29148550	8.24e-08	3.37e-07
chr8	29511400	29555750	0.426	0.755
chr8	29577500	29588500	0.625	1
chr8	29824700	29835750	0.627	1
chr8	37394250	37406900	0.0986	0.207
chr8	37447750	37479500	9.17e-12	5.43e-11
chr8	38619700	38653450	0.998	1
chr8	42324350	42375700	0.946	1
chr8	53241850	53257600	0.583	0.975
chr8	53299600	53317950	2.45e-12	1.55e-11
chr8	54637300	54648600	0.602	0.994
chr8	63075050	63079000	0.00102	0.00279
chr8	75161350	75208350	2.26e-27	3.76e-26
chr8	90808150	90818600	1	1
chr8	94880850	94899700	0.000267	0.000792
chr8	95200950	95225750	1.68e-13	1.18e-12
chr8	95244800	95256850	0.382	0.695
chr8	96076100	96082350	4.34e-16	3.89e-15
chr8	101990550	102059350	1	1
chr8	102155300	102207450	0.887	1
chr8	110239650	110245750	1	1
chr8	116779400	116793600	1.25e-14	1.01e-13
chr8	119846100	119928800	0.45	0.784
chr8	120186750	120194050	1	1
chr8	122730100	122764650	6.01e-11	3.24e-10
chr8	122811400	122827400	0.0864	0.186
chr8	123560550	123589400	0.0199	0.0472
chr8	124917650	124943100	2.88e-09	1.33e-08
chr8	126648100	126715050	1	1
chr8	127443250	127470150	0.118	0.242
chr8	128045050	128056800	2.43e-14	1.87e-13
chr8	128189200	128325350	1.34e-113	2.4e-111
chr8	128402500	128419900	2.28e-104	2.72e-102
chr8	129179050	129214650	1	1
chr8	131137200	131148900	0.000106	0.000335
chr8	141596700	141610600	0.928	1
chr8	142213300	142220550	0.0499	0.112
chr9	21673800	21690700	6.63e-17	6.25e-16
chr9	33226850	33237050	0.135	0.275
chr9	36313850	36329100	0.0759	0.164
chr9	37993650	38064000	0.992	1
chr9	71342150	71367650	3e-38	8.6e-37
chr9	74338900	74379350	0.0488	0.11
chr9	74733400	74773350	0.000814	0.00227
chr9	80199550	80212400	0.000194	0.000587
chr9	92136600	92151550	3.06e-13	2.07e-12
chr9	97612900	97715450	0.998	1
chr9	112224500	112253350	0.275	0.52
chr9	114772500	114794700	0.917	1
chr9	115084100	115101500	0.399	0.718
chr9	116142450	116152100	0.0114	0.0283
chr9	118133000	118138350	1e-07	4.08e-07
chr9	127412450	127430200	0.00148	0.00398
chr9	129745250	129751500	3.14e-05	0.000109
chr9	130705800	130733900	0.995	1
chr9	131625550	131668150	1	1
chr9	132311250	132368200	1	1
chr9	139421550	139429600	1	1
chrX	15488650	15499600	5.5e-60	2.81e-58
chrX	41239500	41252100	0.689	1
chrX	46169350	46194300	4.49e-11	2.44e-10
chrX	68051850	68065000	0.111	0.23
chrX	68086700	68092500	0.102	0.213
chrX	69690200	69706250	1.05e-11	6.05e-11
chrX	105948700	105963900	2.06e-06	7.81e-06
chrX	106154650	106204000	0.703	1
chrX	107260950	107284750	0.0915	0.194
chrX	109265850	109282750	0.341	0.626
chrX	115401100	115418000	0.615	1
chrX	118608700	118646850	0.465	0.805
chrX	122910900	122915750	0.608	0.995
chrX	122934750	122987250	4.35e-05	0.000146
chrX	132807600	132814350	2.37e-146	8.48e-144
chrX	134016900	134023750	7.86e-18	7.93e-17
chrX	151146550	151166200	2.17e-07	8.64e-07

## Sheet: b
b.Enrichment significance of sub-regions with depleted H3K27ac signals in predicted super-enhancers after HNF4α silencing.
contig	start	stop	pvalues	adjusted pvalue (Benjamini-Hochberg)
chr1	1044500	1099000	1	1
chr1	7321300	7341450	0.504	0.745
chr1	9358300	9379000	0.296	0.467
chr1	12190000	12224250	0.00207	0.00484
chr1	16489700	16517250	0.723	0.985
chr1	18640550	18647400	0.0147	0.0304
chr1	19331100	19342550	0.79	1
chr1	20806050	20825150	0.256	0.412
chr1	20929050	20942800	1	1
chr1	23000350	23032750	8.26e-07	3.1e-06
chr1	25489550	25529300	0.442	0.665
chr1	59037200	59059450	1	1
chr1	68090850	68115300	0.812	1
chr1	84716850	84739950	1.82e-13	1.32e-12
chr1	87238100	87260300	0.000674	0.00174
chr1	92072600	92085650	0.821	1
chr1	92255900	92286100	0.566	0.807
chr1	94156350	94171400	0.0179	0.0364
chr1	95065000	95084650	3.32e-06	1.17e-05
chr1	113546250	113565450	0.0417	0.0773
chr1	117012250	117059050	7.12e-11	4.01e-10
chr1	147186300	147208400	0.283	0.449
chr1	149987150	149996100	0.0348	0.0657
chr1	150567350	150598400	0.00191	0.00453
chr1	151905950	151956300	7.26e-17	6.66e-16
chr1	153481750	153502250	1.08e-06	4.01e-06
chr1	160397000	160405000	1.45e-08	6.24e-08
chr1	160573750	160578850	0.153	0.263
chr1	162316150	162324600	0.00569	0.0124
chr1	167068800	167092000	0.796	1
chr1	172311850	172332600	0.0617	0.111
chr1	178000350	178031500	1.11e-14	9.38e-14
chr1	178497400	178509200	0.000246	0.000686
chr1	181066450	181113250	0.276	0.44
chr1	183118250	183166750	0.856	1
chr1	201372200	201377950	1	1
chr1	201985650	202089000	0.000994	0.00252
chr1	202424000	202428750	3.06e-34	9.52e-33
chr1	202447800	202455000	4.42e-10	2.28e-09
chr1	204056900	204078650	0.029	0.0563
chr1	205637000	205646500	0.727	0.987
chr1	207172100	207201700	6.09e-12	4.04e-11
chr1	208617050	208621850	0.00433	0.00956
chr1	212058350	212126400	1	1
chr1	222119350	222146250	4.88e-18	5.07e-17
chr1	225625350	225643650	1.87e-33	5.36e-32
chr1	227575700	227591200	0.00128	0.0032
chr1	228915650	228990350	0.992	1
chr1	229252800	229391650	3.98e-08	1.67e-07
chr1	230885900	230897350	0.000158	0.000452
chr1	233800700	233851250	0.714	0.976
chr1	234948900	235064550	0.99	1
chr10	3026400	3058200	0.027	0.0527
chr10	4097900	4113750	0.321	0.503
chr10	4702550	4779800	1.95e-22	2.74e-21
chr10	5111650	5116600	3.1e-08	1.31e-07
chr10	5182750	5194450	1	1
chr10	5528200	5547000	1	1
chr10	5574800	5634250	0.999	1
chr10	31386800	31392250	0.0388	0.0723
chr10	32150350	32187800	4.01e-09	1.88e-08
chr10	32210150	32267900	3.22e-21	4.19e-20
chr10	33285200	33300700	0.234	0.38
chr10	33420550	33448450	0.0202	0.0403
chr10	61723500	61755400	0.722	0.985
chr10	63509600	63524850	5.27e-11	3.1e-10
chr10	71180450	71230750	1	1
chr10	72012300	72027450	0.844	1
chr10	72987050	73031750	1	1
chr10	74417550	74449300	0.134	0.232
chr10	75344400	75362950	0.0155	0.0317
chr10	75690150	75701550	0.457	0.682
chr10	76948500	76966400	0.00136	0.00337
chr10	77792200	77813450	0.212	0.349
chr10	90654700	90658150	6.06e-22	8.34e-21
chr10	95301600	95316150	1	1
chr10	97152800	97171000	1.62e-06	5.93e-06
chr10	97877700	97886350	3.3e-28	6.76e-27
chr10	101534750	101546450	8.32e-21	1.01e-19
chr10	104987200	105002700	0.852	1
chr10	105467650	105610850	1	1
chr10	105868350	105879200	4.32e-19	4.75e-18
chr10	114267000	114300350	2.36e-15	2.06e-14
chr10	122753300	122764550	7.66e-10	3.86e-09
chr10	122911000	122932300	0.072	0.128
chr10	122994450	123042100	0.291	0.462
chr10	123791250	123825350	0.055	0.1
chr10	124022000	124073650	1.54e-05	5.11e-05
chr10	124095350	124111400	0.0237	0.0464
chr10	129659800	129688700	0.952	1
chr11	1053300	1062700	1	1
chr11	2198900	2242600	0.735	0.996
chr11	9528250	9592700	0.000141	0.000407
chr11	12145900	12173050	0.867	1
chr11	12186850	12207700	0.154	0.264
chr11	12700250	12727100	0.648	0.906
chr11	12741550	12752000	0.0517	0.0947
chr11	13126150	13166950	1	1
chr11	15669900	15696000	0.0685	0.123
chr11	16909200	16949850	0.544	0.784
chr11	33709250	33715650	1	1
chr11	34604700	34632550	0.0383	0.0716
chr11	34803300	34815900	0.0946	0.168
chr11	34829150	34852400	0.175	0.296
chr11	35019250	35080300	3.8e-23	5.92e-22
chr11	46574150	46583300	5.03e-11	2.97e-10
chr11	58420400	58429600	0.356	0.546
chr11	61787600	61825000	0.977	1
chr11	67862850	67878700	0.338	0.524
chr11	68866600	68907350	0.899	1
chr11	69622400	69669900	0.202	0.337
chr11	69788550	69821050	0.445	0.667
chr11	69835600	69847850	1	1
chr11	75076650	75100500	0.00579	0.0126
chr11	75227000	75250450	0.0235	0.0462
chr11	86166500	86238150	1.75e-05	5.71e-05
chr11	86260300	86320650	0.179	0.301
chr11	86484400	86530250	0.276	0.44
chr11	89337050	89342700	1.19e-62	1.71e-60
chr11	94257300	94283750	0.000592	0.00154
chr11	95826500	95849500	1.01e-05	3.42e-05
chr11	100643750	100661950	0.00316	0.00721
chr11	102416600	102437700	0.000699	0.00179
chr11	102463500	102484550	6.34e-17	5.9e-16
chr11	107709400	107713650	0.000287	0.000792
chr11	123450800	123465000	1	1
chr11	128290000	128296850	4.2e-31	1.04e-29
chr11	129152050	129158800	4.36e-05	0.000136
chr11	129692450	129738100	0.00468	0.0102
chr12	596100	634150	1	1
chr12	1774000	1781750	0.0198	0.0396
chr12	6322850	6328550	0.541	0.782
chr12	6382400	6409150	0.000268	0.00074
chr12	12943450	12962450	3.45e-08	1.45e-07
chr12	12985800	12991300	1.16e-05	3.9e-05
chr12	13033400	13059200	1.56e-19	1.74e-18
chr12	13514500	13537450	6.53e-10	3.32e-09
chr12	15834350	15887550	0.23	0.376
chr12	26391000	26402600	0.00117	0.00295
chr12	33025450	33074950	0.0015	0.00367
chr12	47479050	47499650	4.73e-34	1.41e-32
chr12	47662100	47668200	2.21e-06	7.92e-06
chr12	51176200	51185350	0.655	0.91
chr12	52534500	52570900	0.205	0.34
chr12	53252350	53292150	0.984	1
chr12	53305150	53313650	0.0296	0.0572
chr12	53354350	53395250	4.36e-21	5.38e-20
chr12	64472100	64485700	0.551	0.791
chr12	69721500	69735100	9.97e-14	7.36e-13
chr12	71536600	71613350	6.85e-14	5.11e-13
chr12	76016050	76062050	4.9e-20	5.66e-19
chr12	76102000	76111200	4.43e-05	0.000138
chr12	76146700	76178850	1.68e-07	6.72e-07
chr12	79801600	79819800	9.91e-06	3.38e-05
chr12	83027600	83046550	0.00405	0.00904
chr12	93703300	93716550	0.518	0.756
chr12	94945600	94966900	1.18e-11	7.42e-11
chr12	96605350	96614950	6.09e-10	3.11e-09
chr12	101983750	102005200	0.943	1
chr12	105669450	105733550	7.6e-09	3.36e-08
chr12	110660500	110689200	0.00889	0.0188
chr12	116305900	116313700	0.0045	0.00988
chr12	121461350	121472950	0.75	1
chr12	125063000	125237050	0.328	0.511
chr12	130560950	130633800	1	1
chr13	21119400	21137600	7.03e-32	1.86e-30
chr13	24289650	24295150	0.000105	0.000308
chr13	24612000	24661250	0.161	0.275
chr13	24679600	24703250	1	1
chr13	24749250	24767700	0.844	1
chr13	31402050	31421550	1	1
chr13	31599000	31623250	0.00157	0.00382
chr13	32499200	32520650	0.443	0.665
chr13	33723350	33744700	1	1
chr13	33786800	33795750	0.00148	0.00365
chr13	34696750	34742250	6.17e-12	4.05e-11
chr13	43611750	43640300	1.27e-52	1.14e-50
chr13	44924600	44956150	0.887	1
chr13	47154350	47197300	2.83e-37	9.64e-36
chr13	73652150	73682950	0.00166	0.00401
chr13	73706500	73719400	0.0327	0.0624
chr13	73735300	73753550	2.32e-49	1.39e-47
chr13	73771400	73839200	0.0498	0.0914
chr13	73880450	73918700	4.48e-37	1.46e-35
chr13	73931800	73950750	1.21e-30	2.72e-29
chr13	73969600	74042900	5.32e-09	2.44e-08
chr13	76267850	76301900	1.77e-24	3.03e-23
chr13	76339450	76374700	0.171	0.29
chr13	80007200	80033900	1.82e-05	5.86e-05
chr13	80295300	80325950	0.0336	0.0636
chr13	80339100	80361300	6.04e-07	2.29e-06
chr13	80558550	80565950	1.27e-28	2.67e-27
chr13	80655150	80663050	0.000117	0.000344
chr13	80789100	80814050	5.38e-23	8.02e-22
chr13	95737350	95810400	9.67e-47	4.61e-45
chr13	97761200	97798050	0.125	0.217
chr13	106554550	106579800	3.55e-07	1.37e-06
chr13	106790700	106804950	1.83e-09	8.86e-09
chr13	106995300	107011650	0.351	0.539
chr13	108720100	108727550	0.019	0.0383
chr13	109566200	109575100	1.14e-19	1.29e-18
chr13	109893800	109929250	0.166	0.283
chr13	110237400	110247950	7.68e-51	5e-49
chr13	110335550	110361350	0.959	1
chr13	110428650	110457600	4.18e-16	3.74e-15
chr13	110487450	110494450	1.83e-40	6.9e-39
chr13	113643650	113652950	1	1
chr14	21774650	21779350	0.0193	0.0388
chr14	24058050	24085100	2.57e-05	8.21e-05
chr14	32404150	32421350	6.33e-55	7.56e-53
chr14	53165550	53171150	4.14e-18	4.36e-17
chr14	54306200	54324100	4.31e-70	1.03e-67
chr14	54911250	54917100	1.68e-43	7.08e-42
chr14	55772800	55803600	1	1
chr14	56266200	56333200	2.42e-38	8.66e-37
chr14	59736600	59749850	1	1
chr14	65535250	65542000	2.03e-51	1.62e-49
chr14	65753850	65765150	0.2	0.334
chr14	67884050	67897400	0.836	1
chr14	69408950	69435950	1	1
chr14	74210400	74217600	1	1
chr14	75507300	75510200	4.94e-05	0.000153
chr14	75995750	76027850	8.68e-09	3.79e-08
chr14	90966450	90988000	0.12	0.209
chr14	93506200	93523700	7.07e-11	4.01e-10
chr14	95688100	95782050	0.823	1
chr14	95945600	96018500	0.973	1
chr14	96925950	96941300	4.18e-08	1.72e-07
chr14	101924450	101948650	0.0148	0.0305
chr14	103457850	103462650	0.000532	0.0014
chr14	103714350	103740800	1	1
chr15	39415650	39449200	0.817	1
chr15	41076500	41089500	0.83	1
chr15	45100550	45129450	0.0335	0.0635
chr15	52572350	52584000	0.0196	0.0393
chr15	58715850	58762950	3.02e-09	1.44e-08
chr15	59524850	59553300	0.0112	0.0235
chr15	59566400	59644400	1.06e-09	5.26e-09
chr15	60650550	60673750	7.07e-13	4.91e-12
chr15	66192250	66199550	1.41e-13	1.03e-12
chr15	67218350	67240900	0.00345	0.00781
chr15	67858900	67866600	3.97e-11	2.41e-10
chr15	70743050	70795150	1	1
chr15	72528100	72532050	1.99e-10	1.04e-09
chr15	74665450	74718650	0.952	1
chr15	74815000	74825100	3.75e-14	2.98e-13
chr15	75396300	75403050	1	1
chr15	75952850	75963800	5.39e-09	2.46e-08
chr15	80878500	80893300	4.24e-14	3.33e-13
chr15	80975750	81004300	6.37e-14	4.8e-13
chr15	81141100	81165200	0.415	0.627
chr15	89592300	89620350	1	1
chr15	90557800	90608700	0.673	0.927
chr15	101259950	101276450	6.6e-08	2.68e-07
chr16	1131400	1142450	1	1
chr16	2884800	2898100	0.036	0.0679
chr16	9079450	9103300	1	1
chr16	17360300	17374800	2.11e-09	1.02e-08
chr16	17393950	17409950	0.000407	0.00109
chr16	18999250	19020400	0.000129	0.000375
chr16	19391050	19410000	0.00419	0.00931
chr16	19434000	19450600	8.58e-10	4.3e-09
chr16	27263950	27287300	0.199	0.332
chr16	52483700	52506000	0.333	0.518
chr16	52590600	52614250	0.0451	0.0834
chr16	68784750	68793700	0.00795	0.017
chr16	68952800	68960200	0.0036	0.00811
chr16	69023900	69034150	1.39e-05	4.62e-05
chr16	69427800	69453500	6.9e-05	0.000209
chr16	81298800	81330400	1	1
chr16	85361200	85370500	1	1
chr16	86002550	86021750	1	1
chr16	86695500	86700800	0.515	0.752
chr16	89887700	89910100	1	1
chr17	2306950	2311950	0.0312	0.06
chr17	4378450	4397300	0.256	0.412
chr17	6569250	6587600	0.535	0.776
chr17	16761300	16771550	1	1
chr17	17803150	17865550	0.221	0.362
chr17	34109050	34116700	1.66e-14	1.37e-13
chr17	36022100	36091250	0.256	0.412
chr17	39050000	39074050	1.27e-14	1.05e-13
chr17	39690900	39707500	0.649	0.906
chr17	39799950	39836150	1	1
chr17	39935750	39958500	0.945	1
chr17	43199500	43203200	0.000159	0.000453
chr17	48702900	48727400	0.961	1
chr17	48958550	48975700	0.413	0.625
chr17	55419000	55472800	0.000142	0.000408
chr17	55494550	55541250	0.391	0.596
chr17	56446050	56474250	0.00016	0.000455
chr17	60186650	60192100	1	1
chr17	60236850	60268500	3.61e-12	2.42e-11
chr17	63056900	63089650	0.00291	0.00671
chr17	64943700	64951350	1	1
chr17	70385250	70413700	0.336	0.522
chr17	70447300	70580300	1	1
chr17	70603800	70633100	0.901	1
chr17	70968500	70981800	0.263	0.42
chr17	73072950	73076800	1	1
chr17	73099350	73124400	0.845	1
chr17	73145500	73157500	1	1
chr17	73544750	73546950	1	1
chr17	77800050	77836150	1	1
chr17	77947250	78006250	0.983	1
chr17	79307400	79330300	1	1
chr18	3208700	3237650	7.04e-05	0.000213
chr18	3609850	3642550	4.23e-05	0.000133
chr18	3657700	3677600	1.63e-17	1.56e-16
chr18	8726850	8749300	1	1
chr18	19599750	19698250	1	1
chr18	19762950	19779650	0.00854	0.0182
chr18	19819650	19835850	1	1
chr18	19854800	19883350	0.00048	0.00127
chr18	20245750	20293550	8.44e-07	3.15e-06
chr18	20673650	20703450	1	1
chr18	24146700	24162900	0.000347	0.000945
chr18	28776200	28859750	3.82e-24	6.36e-23
chr18	29928900	29966450	0.000564	0.00147
chr18	32526300	32542900	1.9e-10	1e-09
chr18	33034800	33064850	4.65e-31	1.07e-29
chr18	45971750	45989800	1	1
chr18	47379800	47388500	1	1
chr18	52428850	52449150	0.000411	0.00109
chr18	56446500	56461250	1	1
chr18	57531050	57554450	0.388	0.592
chr18	67891150	67920900	0.881	1
chr18	68023400	68049250	1.25e-24	2.19e-23
chr18	68081950	68101300	1.79e-09	8.74e-09
chr19	4049150	4059700	1	1
chr19	10847450	10862850	0.061	0.11
chr19	17900950	17919200	0.9	1
chr19	33512750	33547500	0.296	0.467
chr19	33584950	33594350	0.137	0.238
chr19	35600000	35617550	0.907	1
chr19	41663250	41683750	0.00209	0.00488
chr19	42233300	42251850	1.36e-09	6.65e-09
chr19	42274750	42285750	0.777	1
chr19	42391050	42392900	1	1
chr19	44241700	44246650	1.05e-10	5.76e-10
chr19	45185950	45199750	0.0045	0.00988
chr19	46568700	46577450	4.12e-09	1.91e-08
chr19	48856100	48873800	0.404	0.613
chr19	52045950	52057150	0.783	1
chr2	8587200	8681650	0.999	1
chr2	9368900	9404100	0.976	1
chr2	17736450	17777500	0.0705	0.126
chr2	19734900	19744850	5.09e-15	4.33e-14
chr2	20264100	20350350	0.551	0.791
chr2	27241450	27253000	0.0217	0.0431
chr2	42784550	42792250	1	1
chr2	43644250	43707350	0.558	0.799
chr2	47299600	47346700	0.76	1
chr2	47530100	47584100	0.000255	0.000709
chr2	48333100	48348550	0.03	0.0577
chr2	58332100	58361700	0.751	1
chr2	62791800	62808700	1.77e-21	2.39e-20
chr2	64585550	64636950	0.204	0.339
chr2	68946750	68959350	2.28e-07	9.02e-07
chr2	69532450	69539250	4.13e-08	1.71e-07
chr2	70158350	70176900	6.1e-05	0.000186
chr2	85145550	85193100	0.000987	0.00251
chr2	101845100	101864600	0.911	1
chr2	101940950	101980150	0.000587	0.00153
chr2	103272000	103286900	7.09e-27	1.34e-25
chr2	105986050	106085750	2.72e-18	2.91e-17
chr2	106192000	106202700	2.72e-17	2.57e-16
chr2	109571600	109602200	0.78	1
chr2	110430500	110475450	0.00609	0.0131
chr2	110856350	110868150	0.00129	0.0032
chr2	111786400	111811650	0.000189	0.000536
chr2	112454000	112465650	1.11e-11	7.02e-11
chr2	113439300	113453400	1.7e-14	1.38e-13
chr2	114039050	114049950	0.186	0.312
chr2	118868200	118885650	0.652	0.909
chr2	135148200	135172450	0.0467	0.0863
chr2	151163600	151168850	7.1e-07	2.67e-06
chr2	160926650	160935400	8.73e-55	8.93e-53
chr2	169041050	169079800	1.45e-20	1.73e-19
chr2	174896850	174920250	0.00466	0.0102
chr2	188390000	188416250	1.06e-05	3.58e-05
chr2	191698400	191730350	1	1
chr2	192482400	192512800	0.458	0.682
chr2	192551900	192556950	1.3e-10	7.07e-10
chr2	206631900	206637400	1	1
chr2	206835900	206851200	0.318	0.5
chr2	208645650	208726900	0.0495	0.0911
chr2	213765200	213785450	1.44e-12	9.79e-12
chr2	220519250	220529750	2.28e-06	8.11e-06
chr2	224710350	224729000	0.591	0.837
chr2	224945700	224953700	1.95e-15	1.72e-14
chr2	225005800	225017850	1.52e-10	8.07e-10
chr2	233832850	233855750	9.3e-05	0.000278
chr2	234149050	234157350	2.58e-08	1.1e-07
chr2	235196450	235203800	0.0796	0.142
chr2	235268650	235279850	0.783	1
chr2	235896850	235938550	1	1
chr2	238191150	238232050	0.000367	0.000992
chr2	240128300	240213400	0.326	0.51
chr20	2263900	2311850	1	1
chr20	4109300	4120100	0.0142	0.0295
chr20	6669700	6701600	1	1
chr20	10518500	10603250	2.55e-21	3.38e-20
chr20	10679100	10703900	0.000123	0.00036
chr20	14935750	14971000	3.49e-06	1.23e-05
chr20	18858450	18863200	1	1
chr20	19722050	19766950	1	1
chr20	19858600	19864650	1	1
chr20	19944050	19993000	1	1
chr20	20525600	20550600	0.342	0.528
chr20	25210400	25221150	0.425	0.641
chr20	30174450	30186750	1	1
chr20	48206250	48229750	0.79	1
chr20	49315650	49385150	0.0187	0.0379
chr20	50302150	50379300	1	1
chr20	52229550	52309900	0.178	0.301
chr20	52349700	52423400	0.00298	0.00684
chr20	56564500	56595600	0.0232	0.0458
chr20	61854650	61874000	1	1
chr21	40126600	40172950	0.936	1
chr21	40996400	41017400	4.11e-05	0.00013
chr21	44854700	44877250	1.52e-10	8.07e-10
chr22	23859200	23882500	0.1	0.177
chr22	25353850	25412050	0.937	1
chr22	25513500	25534200	4.96e-05	0.000153
chr22	30645950	30655100	0.0372	0.0697
chr22	37424600	37442850	1	1
chr22	37712750	37744500	0.12	0.209
chr22	42681700	42720000	1	1
chr22	43490800	43527450	1	1
chr22	45640100	45645350	0.512	0.751
chr22	45942650	45951100	1	1
chr22	47722650	47734650	0.00581	0.0126
chr3	38190600	38200750	0.156	0.267
chr3	41197000	41203450	0.00199	0.00471
chr3	42216150	42228600	0.00175	0.0042
chr3	42536550	42550750	1.14e-07	4.6e-07
chr3	42856200	42873200	4.58e-14	3.56e-13
chr3	43216700	43239450	4.51e-06	1.57e-05
chr3	45205250	45262100	0.0019	0.00453
chr3	57932850	58061250	1	1
chr3	58159000	58180950	1	1
chr3	75182950	75196200	0.539	0.781
chr3	116140800	116146000	9.48e-12	6.11e-11
chr3	132013300	132025350	0.226	0.37
chr3	138563200	138596450	0.903	1
chr3	141047900	141093900	0.000481	0.00127
chr3	146219350	146232300	7.58e-05	0.000227
chr3	148314000	148323900	1.43e-10	7.71e-10
chr3	149012450	149035550	0.0967	0.171
chr3	149054800	149145650	5e-23	7.62e-22
chr3	149159450	149199700	0.000408	0.00109
chr3	149984650	149998400	2.44e-06	8.66e-06
chr3	150011350	150039500	0.000597	0.00154
chr3	150060150	150095250	0.989	1
chr3	153448250	153455100	0.0608	0.11
chr3	156832400	156855850	8.49e-18	8.44e-17
chr3	159492100	159550100	0.848	1
chr3	168990050	169081200	1	1
chr3	170959950	170984100	0.002	0.00472
chr3	171652150	171705650	4.04e-05	0.000128
chr3	184266450	184285550	0.47	0.697
chr3	185242850	185256900	0.0132	0.0275
chr3	187874950	187914750	1	1
chr3	189205500	189233750	0.673	0.927
chr3	189617400	189667950	0.000977	0.0025
chr3	193490700	193514300	0.917	1
chr3	193530000	193702900	0.921	1
chr3	193818150	193845000	0.185	0.311
chr3	194035300	194055700	1	1
chr3	197313350	197328100	0.321	0.503
chr4	6320400	6329500	1	1
chr4	6731900	6776100	1	1
chr4	7945700	7982500	1	1
chr4	15665150	15697100	0.699	0.957
chr4	24595150	24608200	0.505	0.745
chr4	38141500	38205200	5.42e-11	3.16e-10
chr4	38222650	38246300	0.00216	0.00501
chr4	38310200	38331500	0.937	1
chr4	56593500	56603350	1.39e-08	6.01e-08
chr4	57079600	57085100	3.51e-21	4.41e-20
chr4	69520250	69526050	1.64e-05	5.39e-05
chr4	69595200	69617700	2.11e-06	7.63e-06
chr4	72462900	72482450	0.103	0.181
chr4	74868300	74900100	0.00872	0.0185
chr4	75393650	75426350	9.8e-29	2.13e-27
chr4	79480750	79492700	6.27e-27	1.21e-25
chr4	84066950	84075450	1	1
chr4	113002500	113008400	1.04e-17	1e-16
chr4	113029800	113035450	1	1
chr4	120000350	120035850	0.637	0.892
chr4	139110850	139130300	7.45e-48	3.81e-46
chr4	143467400	143475500	2.06e-06	7.5e-06
chr4	169988650	170002700	1	1
chr4	170167850	170181300	3.6e-07	1.38e-06
chr4	184350700	184361300	3.08e-07	1.2e-06
chr5	14007050	14041100	2.45e-05	7.86e-05
chr5	16517750	16545300	1	1
chr5	34464600	34470150	0.0406	0.0755
chr5	55600300	55658250	9.95e-17	9.02e-16
chr5	55812000	55841550	0.12	0.209
chr5	56324550	56332550	1.24e-05	4.14e-05
chr5	56727550	56755550	0.000302	0.000828
chr5	67062650	67073700	4.08e-08	1.7e-07
chr5	72835250	72842600	7.28e-09	3.24e-08
chr5	73527650	73557050	5.5e-09	2.49e-08
chr5	73620900	73731300	0.997	1
chr5	73862150	73896650	0.35	0.538
chr5	112351650	112360050	6.59e-23	9.64e-22
chr5	126373400	126379900	0.00193	0.00457
chr5	132171200	132191000	1	1
chr5	133350550	133366400	1	1
chr5	145230850	145237700	1	1
chr5	145402100	145413900	0.789	1
chr5	147719400	147725550	1	1
chr5	160117800	160129100	0.758	1
chr5	170170850	170181250	0.757	1
chr5	171740300	171744850	1	1
chr5	173875250	173890150	0.0155	0.0317
chr5	173952600	173966250	0.835	1
chr6	882050	915450	0.0332	0.0631
chr6	6721150	6754650	0.236	0.383
chr6	6789400	6864950	4.47e-11	2.69e-10
chr6	6878900	6908750	0.106	0.187
chr6	7526900	7555300	0.84	1
chr6	12303400	12374200	0.993	1
chr6	20230100	20248000	0.0927	0.165
chr6	35451700	35460350	1	1
chr6	38761700	38786000	1	1
chr6	41706850	41712300	0.525	0.764
chr6	42189600	42209450	0.000357	0.000968
chr6	42242700	42287100	0.0298	0.0575
chr6	43764450	43814350	0.567	0.807
chr6	47041550	47166550	1.79e-05	5.79e-05
chr6	47368650	47390500	2.39e-13	1.71e-12
chr6	52166500	52173400	1	1
chr6	52188200	52222150	0.153	0.263
chr6	86108600	86129950	0.69	0.946
chr6	109547350	109554500	0.623	0.875
chr6	109637200	109655600	0.69	0.946
chr6	135569550	135594500	5.43e-18	5.48e-17
chr6	137279250	137292400	5.45e-14	4.2e-13
chr6	137319850	137361800	6.93e-11	3.97e-10
chr6	137957700	138023650	0.592	0.837
chr6	138405450	138413000	5.56e-11	3.21e-10
chr6	138546100	138556450	9.42e-05	0.00028
chr6	157500900	157507000	0.00156	0.00381
chr6	158371900	158389350	0.606	0.855
chr7	575600	583900	1	1
chr7	12733450	12772650	0.000237	0.000667
chr7	16847650	16864000	0.00202	0.00474
chr7	16943200	16972000	1	1
chr7	17242450	17252950	3.25e-09	1.53e-08
chr7	17271050	17291300	7.56e-08	3.06e-07
chr7	20377550	20396900	0.000239	0.000669
chr7	24859000	24886250	0.00128	0.0032
chr7	25004000	25014900	1.82e-66	3.26e-64
chr7	27456650	27466800	1.68e-06	6.14e-06
chr7	27713900	27721650	3.08e-51	2.2e-49
chr7	27773850	27800050	0.000316	0.000864
chr7	29408250	29419000	0.000131	0.000379
chr7	29627750	29651450	0.206	0.341
chr7	32696200	32728700	0.00429	0.0095
chr7	34072700	34078050	1.33e-11	8.3e-11
chr7	39619650	39646100	6.04e-08	2.47e-07
chr7	46550900	46610800	5.99e-09	2.7e-08
chr7	46687300	46696000	0.00132	0.00328
chr7	47229450	47235650	0.565	0.807
chr7	47814250	47829750	4.56e-31	1.07e-29
chr7	48177150	48189350	2.03e-10	1.05e-09
chr7	55093450	55169250	1.29e-09	6.37e-09
chr7	55186000	55204050	1.93e-14	1.56e-13
chr7	73155700	73159250	0.0127	0.0266
chr7	73204750	73314500	0.513	0.751
chr7	73676000	73740650	0.951	1
chr7	73989650	74002750	0.0579	0.106
chr7	77102500	77117250	1.12e-06	4.13e-06
chr7	89806600	89830150	1.01e-11	6.45e-11
chr7	92309500	92413650	0.577	0.82
chr7	95036450	95072000	3.51e-31	8.98e-30
chr7	97712250	97718650	2.86e-07	1.12e-06
chr7	97738750	97766850	0.0033	0.00749
chr7	98037600	98050800	1	1
chr7	98813900	98829650	0.34	0.525
chr7	99288800	99299300	1	1
chr7	100741550	100785100	0.927	1
chr7	101563850	101598800	0.962	1
chr7	102512150	102525050	5.1e-06	1.76e-05
chr7	107873850	107877850	0.0175	0.0357
chr7	121352550	121359800	6.01e-05	0.000184
chr7	134039550	134062500	5.13e-18	5.25e-17
chr7	134086500	134111000	0.835	1
chr7	138549200	138586800	4.93e-26	9.06e-25
chr7	142504450	142507900	6.02e-14	4.59e-13
chr7	155406500	155414450	3.21e-09	1.52e-08
chr7	155740150	155750450	0.00308	0.00704
chr7	157071200	157112650	0.989	1
chr7	158592950	158617800	6.5e-09	2.91e-08
chr8	1877150	1881300	1	1
chr8	6741550	6771600	1	1
chr8	8919100	8968400	1	1
chr8	10006850	10012150	0.00613	0.0132
chr8	18984200	19002750	6.3e-49	3.47e-47
chr8	19516550	19525800	7.69e-09	3.38e-08
chr8	22191900	22195550	0.0123	0.0257
chr8	22496650	22512200	3.11e-07	1.2e-06
chr8	22608100	22629000	0.378	0.578
chr8	26304800	26317100	0.813	1
chr8	27217150	27225400	0.669	0.925
chr8	29130950	29148550	4.22e-09	1.95e-08
chr8	29511400	29555750	1.71e-07	6.81e-07
chr8	29577500	29588500	2.57e-25	4.61e-24
chr8	29824700	29835750	1.03e-17	1e-16
chr8	37394250	37406900	7.14e-05	0.000215
chr8	37447750	37479500	0.139	0.24
chr8	38619700	38653450	0.26	0.418
chr8	42324350	42375700	0.764	1
chr8	53241850	53257600	0.0016	0.00389
chr8	53299600	53317950	0.0038	0.00853
chr8	54637300	54648600	0.00346	0.00781
chr8	63075050	63079000	0.017	0.0347
chr8	75161350	75208350	0.061	0.11
chr8	90808150	90818600	2.41e-11	1.48e-10
chr8	94880850	94899700	0.452	0.676
chr8	95200950	95225750	4.39e-19	4.76e-18
chr8	95244800	95256850	0.00114	0.00288
chr8	96076100	96082350	8.47e-11	4.7e-10
chr8	101990550	102059350	0.0248	0.0485
chr8	102155300	102207450	2.58e-07	1.01e-06
chr8	110239650	110245750	2.21e-06	7.92e-06
chr8	116779400	116793600	1.27e-23	2.02e-22
chr8	119846100	119928800	0.863	1
chr8	120186750	120194050	1	1
chr8	122730100	122764650	5.32e-103	3.81e-100
chr8	122811400	122827400	0.0221	0.0439
chr8	123560550	123589400	2.56e-08	1.1e-07
chr8	124917650	124943100	1	1
chr8	126648100	126715050	1.27e-41	5.07e-40
chr8	127443250	127470150	0.0101	0.0212
chr8	128045050	128056800	1.2e-10	6.54e-10
chr8	128189200	128325350	6.37e-80	2.28e-77
chr8	128402500	128419900	4.98e-13	3.5e-12
chr8	129179050	129214650	0.983	1
chr8	131137200	131148900	0.0228	0.045
chr8	141596700	141610600	0.283	0.449
chr8	142213300	142220550	0.623	0.875
chr9	21673800	21690700	7.18e-23	1.03e-21
chr9	33226850	33237050	0.404	0.613
chr9	36313850	36329100	0.615	0.866
chr9	37993650	38064000	0.472	0.7
chr9	71342150	71367650	0.667	0.923
chr9	74338900	74379350	0.996	1
chr9	74733400	74773350	0.00888	0.0188
chr9	80199550	80212400	0.00187	0.00448
chr9	92136600	92151550	0.867	1
chr9	97612900	97715450	0.505	0.745
chr9	112224500	112253350	0.511	0.751
chr9	114772500	114794700	0.0287	0.0559
chr9	115084100	115101500	0.00854	0.0182
chr9	116142450	116152100	0.000397	0.00107
chr9	118133000	118138350	0.037	0.0696
chr9	127412450	127430200	4.09e-13	2.9e-12
chr9	129745250	129751500	0.00174	0.00419
chr9	130705800	130733900	0.891	1
chr9	131625550	131668150	0.994	1
chr9	132311250	132368200	0.979	1
chr9	139421550	139429600	1	1
chrX	15488650	15499600	0.0177	0.036
chrX	41239500	41252100	1	1
chrX	46169350	46194300	1.51e-43	6.76e-42
chrX	68051850	68065000	1	1
chrX	68086700	68092500	1.64e-05	5.39e-05
chrX	69690200	69706250	0.0686	0.123
chrX	105948700	105963900	6.47e-24	1.05e-22
chrX	106154650	106204000	0.212	0.349
chrX	107260950	107284750	0.000515	0.00136
chrX	109265850	109282750	8.27e-12	5.38e-11
chrX	115401100	115418000	3.08e-15	2.66e-14
chrX	118608700	118646850	0.00212	0.00494
chrX	122910900	122915750	8.36e-11	4.68e-10
chrX	122934750	122987250	4.67e-28	9.29e-27
chrX	132807600	132814350	4.5e-07	1.71e-06
chrX	134016900	134023750	9.79e-13	6.74e-12
chrX	151146550	151166200	1.53e-32	4.22e-31

## Sheet: c
c. Enrichment significance of sub-regions with depleted H3K27ac signals in predicted super-enhancers after silencing CDX2 and HNF4α simultaneously.
contig	start	stop	pvalues	adjusted pvalue (Benjamini-Hochberg)
chr1	1044500	1099000	0.154	0.265
chr1	7321300	7341450	1	1
chr1	9358300	9379000	0.00259	0.0065
chr1	12190000	12224250	0.00206	0.00523
chr1	16489700	16517250	2.34e-09	1.26e-08
chr1	18640550	18647400	1.84e-11	1.27e-10
chr1	19331100	19342550	0.000144	0.000459
chr1	20806050	20825150	0.99	1
chr1	20929050	20942800	0.96	1
chr1	23000350	23032750	0.396	0.597
chr1	25489550	25529300	0.743	0.993
chr1	59037200	59059450	0.701	0.954
chr1	68090850	68115300	0.802	1
chr1	84716850	84739950	5.9e-16	5.63e-15
chr1	87238100	87260300	0.576	0.817
chr1	92072600	92085650	1	1
chr1	92255900	92286100	0.994	1
chr1	94156350	94171400	0.0128	0.0272
chr1	95065000	95084650	0.00858	0.0194
chr1	113546250	113565450	1.1e-12	8.29e-12
chr1	117012250	117059050	0.00878	0.0198
chr1	147186300	147208400	0.242	0.393
chr1	149987150	149996100	0.000404	0.0012
chr1	150567350	150598400	0.0464	0.0893
chr1	151905950	151956300	0.923	1
chr1	153481750	153502250	9.68e-15	8.45e-14
chr1	160397000	160405000	0.128	0.226
chr1	160573750	160578850	1	1
chr1	162316150	162324600	0.0166	0.0349
chr1	167068800	167092000	0.995	1
chr1	172311850	172332600	6.76e-38	2.55e-36
chr1	178000350	178031500	4.4e-41	1.97e-39
chr1	178497400	178509200	0.785	1
chr1	181066450	181113250	0.925	1
chr1	183118250	183166750	0.0951	0.171
chr1	201372200	201377950	9.31e-05	0.000303
chr1	201985650	202089000	1.02e-06	4.16e-06
chr1	202424000	202428750	3.21e-19	3.96e-18
chr1	202447800	202455000	1	1
chr1	204056900	204078650	0.603	0.849
chr1	205637000	205646500	1.98e-19	2.49e-18
chr1	207172100	207201700	4.29e-53	3.41e-51
chr1	208617050	208621850	0.00122	0.00338
chr1	212058350	212126400	0.0254	0.0518
chr1	222119350	222146250	0.00147	0.00396
chr1	225625350	225643650	1.75e-09	9.77e-09
chr1	227575700	227591200	0.00151	0.00404
chr1	228915650	228990350	1.38e-05	4.94e-05
chr1	229252800	229391650	3.43e-08	1.68e-07
chr1	230885900	230897350	0.934	1
chr1	233800700	233851250	0.508	0.734
chr1	234948900	235064550	0.458	0.679
chr10	3026400	3058200	8.8e-08	4.01e-07
chr10	4097900	4113750	2.6e-11	1.76e-10
chr10	4702550	4779800	1.98e-18	2.37e-17
chr10	5111650	5116600	4.35e-07	1.84e-06
chr10	5182750	5194450	1	1
chr10	5528200	5547000	0.826	1
chr10	5574800	5634250	0.568	0.808
chr10	31386800	31392250	1	1
chr10	32150350	32187800	0.492	0.719
chr10	32210150	32267900	2.92e-07	1.27e-06
chr10	33285200	33300700	0.0113	0.0246
chr10	33420550	33448450	1.11e-06	4.47e-06
chr10	61723500	61755400	0.991	1
chr10	63509600	63524850	0.033	0.0652
chr10	71180450	71230750	0.84	1
chr10	72012300	72027450	3.92e-05	0.000134
chr10	72987050	73031750	0.99	1
chr10	74417550	74449300	0.945	1
chr10	75344400	75362950	0.0283	0.0569
chr10	75690150	75701550	0.303	0.474
chr10	76948500	76966400	0.000132	0.000425
chr10	77792200	77813450	0.926	1
chr10	90654700	90658150	6.27e-15	5.61e-14
chr10	95301600	95316150	0.0568	0.107
chr10	97152800	97171000	1	1
chr10	97877700	97886350	7.53e-13	5.73e-12
chr10	101534750	101546450	0.944	1
chr10	104987200	105002700	0.858	1
chr10	105467650	105610850	0.0011	0.00308
chr10	105868350	105879200	6.37e-07	2.65e-06
chr10	114267000	114300350	3.37e-13	2.62e-12
chr10	122753300	122764550	0.763	1
chr10	122911000	122932300	0.892	1
chr10	122994450	123042100	0.904	1
chr10	123791250	123825350	0.0358	0.0702
chr10	124022000	124073650	3.03e-05	0.000104
chr10	124095350	124111400	0.904	1
chr10	129659800	129688700	0.46	0.68
chr11	1053300	1062700	1	1
chr11	2198900	2242600	0.992	1
chr11	9528250	9592700	0.0122	0.0262
chr11	12145900	12173050	0.0277	0.0559
chr11	12186850	12207700	1.34e-06	5.31e-06
chr11	12700250	12727100	0.0193	0.0402
chr11	12741550	12752000	0.000241	0.000748
chr11	13126150	13166950	0.954	1
chr11	15669900	15696000	1.6e-10	9.87e-10
chr11	16909200	16949850	0.0646	0.121
chr11	33709250	33715650	1	1
chr11	34604700	34632550	0.00966	0.0214
chr11	34803300	34815900	0.955	1
chr11	34829150	34852400	0.9	1
chr11	35019250	35080300	0.00143	0.00389
chr11	46574150	46583300	0.187	0.315
chr11	58420400	58429600	0.000494	0.00144
chr11	61787600	61825000	0.803	1
chr11	67862850	67878700	0.312	0.486
chr11	68866600	68907350	0.999	1
chr11	69622400	69669900	0.0279	0.0562
chr11	69788550	69821050	0.00125	0.00347
chr11	69835600	69847850	0.95	1
chr11	75076650	75100500	0.832	1
chr11	75227000	75250450	0.961	1
chr11	86166500	86238150	1.27e-25	2.16e-24
chr11	86260300	86320650	0.968	1
chr11	86484400	86530250	0.985	1
chr11	89337050	89342700	6.41e-14	5.27e-13
chr11	94257300	94283750	4.48e-06	1.72e-05
chr11	95826500	95849500	0.00268	0.00666
chr11	100643750	100661950	0.0046	0.0109
chr11	102416600	102437700	0.00228	0.00574
chr11	102463500	102484550	0.259	0.417
chr11	107709400	107713650	0.275	0.438
chr11	123450800	123465000	0.000853	0.00241
chr11	128290000	128296850	1.43e-47	8.52e-46
chr11	129152050	129158800	0.00661	0.0152
chr11	129692450	129738100	0.082	0.151
chr12	596100	634150	0.0659	0.123
chr12	1774000	1781750	1.86e-05	6.55e-05
chr12	6322850	6328550	0.164	0.28
chr12	6382400	6409150	5.12e-15	4.76e-14
chr12	12943450	12962450	0.808	1
chr12	12985800	12991300	1.16e-06	4.61e-06
chr12	13033400	13059200	5.74e-10	3.34e-09
chr12	13514500	13537450	0.0111	0.0242
chr12	15834350	15887550	0.321	0.498
chr12	26391000	26402600	1.71e-11	1.19e-10
chr12	33025450	33074950	0.19	0.318
chr12	47479050	47499650	0.0664	0.124
chr12	47662100	47668200	4.37e-09	2.25e-08
chr12	51176200	51185350	0.57	0.81
chr12	52534500	52570900	1.24e-10	7.76e-10
chr12	53252350	53292150	0.749	0.999
chr12	53305150	53313650	0.00128	0.00352
chr12	53354350	53395250	1.61e-30	3.72e-29
chr12	64472100	64485700	0.845	1
chr12	69721500	69735100	3.62e-07	1.54e-06
chr12	71536600	71613350	3.1e-40	1.31e-38
chr12	76016050	76062050	0.092	0.167
chr12	76102000	76111200	2.31e-13	1.82e-12
chr12	76146700	76178850	0.101	0.181
chr12	79801600	79819800	3.94e-08	1.91e-07
chr12	83027600	83046550	1.42e-10	8.83e-10
chr12	93703300	93716550	0.0953	0.171
chr12	94945600	94966900	8.62e-46	4.41e-44
chr12	96605350	96614950	5.35e-07	2.25e-06
chr12	101983750	102005200	2.52e-14	2.15e-13
chr12	105669450	105733550	0.621	0.87
chr12	110660500	110689200	0.896	1
chr12	116305900	116313700	1	1
chr12	121461350	121472950	0.238	0.388
chr12	125063000	125237050	0.002	0.00511
chr12	130560950	130633800	0.399	0.599
chr13	21119400	21137600	3.41e-09	1.79e-08
chr13	24289650	24295150	0.735	0.988
chr13	24612000	24661250	0.999	1
chr13	24679600	24703250	0.995	1
chr13	24749250	24767700	0.0517	0.0991
chr13	31402050	31421550	0.662	0.915
chr13	31599000	31623250	0.0136	0.0289
chr13	32499200	32520650	0.935	1
chr13	33723350	33744700	0.00414	0.01
chr13	33786800	33795750	1.47e-05	5.25e-05
chr13	34696750	34742250	0.0237	0.0485
chr13	43611750	43640300	5.25e-15	4.82e-14
chr13	44924600	44956150	0.662	0.915
chr13	47154350	47197300	0.012	0.0258
chr13	73652150	73682950	0.905	1
chr13	73706500	73719400	0.015	0.0319
chr13	73735300	73753550	3.07e-14	2.55e-13
chr13	73771400	73839200	1	1
chr13	73880450	73918700	0.00445	0.0106
chr13	73931800	73950750	2.6e-09	1.38e-08
chr13	73969600	74042900	6.02e-12	4.35e-11
chr13	76267850	76301900	4.93e-28	9.8e-27
chr13	76339450	76374700	1.25e-05	4.52e-05
chr13	80007200	80033900	8.07e-06	2.99e-05
chr13	80295300	80325950	0.139	0.244
chr13	80339100	80361300	9.25e-07	3.81e-06
chr13	80558550	80565950	8.26e-33	2.37e-31
chr13	80655150	80663050	7.7e-17	8.11e-16
chr13	80789100	80814050	3.53e-16	3.47e-15
chr13	95737350	95810400	0.000351	0.00105
chr13	97761200	97798050	1	1
chr13	106554550	106579800	0.00304	0.00748
chr13	106790700	106804950	6.32e-39	2.51e-37
chr13	106995300	107011650	0.978	1
chr13	108720100	108727550	0.838	1
chr13	109566200	109575100	1.26e-12	9.38e-12
chr13	109893800	109929250	2.8e-08	1.38e-07
chr13	110237400	110247950	1.9e-70	3.4e-68
chr13	110335550	110361350	0.0318	0.0632
chr13	110428650	110457600	3.88e-10	2.29e-09
chr13	110487450	110494450	1.02e-05	3.72e-05
chr13	113643650	113652950	0.00843	0.0192
chr14	21774650	21779350	0.0192	0.0401
chr14	24058050	24085100	1.77e-09	9.8e-09
chr14	32404150	32421350	0.0108	0.0236
chr14	53165550	53171150	0.399	0.599
chr14	54306200	54324100	6.33e-88	2.26e-85
chr14	54911250	54917100	2.75e-32	7.04e-31
chr14	55772800	55803600	0.0452	0.0872
chr14	56266200	56333200	7.23e-35	2.25e-33
chr14	59736600	59749850	0.0337	0.0665
chr14	65535250	65542000	5.71e-56	5.84e-54
chr14	65753850	65765150	0.765	1
chr14	67884050	67897400	1	1
chr14	69408950	69435950	0.000341	0.00102
chr14	74210400	74217600	0.101	0.181
chr14	75507300	75510200	7.15e-06	2.68e-05
chr14	75995750	76027850	0.93	1
chr14	90966450	90988000	0.187	0.315
chr14	93506200	93523700	2.18e-47	1.2e-45
chr14	95688100	95782050	0.0286	0.0574
chr14	95945600	96018500	0.764	1
chr14	96925950	96941300	0.883	1
chr14	101924450	101948650	0.921	1
chr14	103457850	103462650	0.000189	0.000602
chr14	103714350	103740800	0.00129	0.00353
chr15	39415650	39449200	0.275	0.438
chr15	41076500	41089500	1	1
chr15	45100550	45129450	0.79	1
chr15	52572350	52584000	0.144	0.25
chr15	58715850	58762950	0.000655	0.00188
chr15	59524850	59553300	0.001	0.00282
chr15	59566400	59644400	1.95e-06	7.61e-06
chr15	60650550	60673750	2.68e-29	5.81e-28
chr15	66192250	66199550	1.99e-22	2.97e-21
chr15	67218350	67240900	0.00855	0.0194
chr15	67858900	67866600	1.42e-99	1.01e-96
chr15	70743050	70795150	0.894	1
chr15	72528100	72532050	1	1
chr15	74665450	74718650	0.000299	0.00091
chr15	74815000	74825100	1.19e-32	3.16e-31
chr15	75396300	75403050	1	1
chr15	75952850	75963800	7.25e-18	8.24e-17
chr15	80878500	80893300	0.00394	0.00956
chr15	80975750	81004300	4.01e-13	3.09e-12
chr15	81141100	81165200	1	1
chr15	89592300	89620350	0.284	0.45
chr15	90557800	90608700	1.78e-10	1.08e-09
chr15	101259950	101276450	0.00225	0.00569
chr16	1131400	1142450	1	1
chr16	2884800	2898100	0.00179	0.00462
chr16	9079450	9103300	1.02e-07	4.57e-07
chr16	17360300	17374800	1.61e-05	5.69e-05
chr16	17393950	17409950	0.551	0.789
chr16	18999250	19020400	0.374	0.567
chr16	19391050	19410000	0.299	0.47
chr16	19434000	19450600	0.0019	0.00488
chr16	27263950	27287300	0.00108	0.00303
chr16	52483700	52506000	1.06e-15	9.97e-15
chr16	52590600	52614250	0.13	0.229
chr16	68784750	68793700	0.0069	0.0158
chr16	68952800	68960200	1	1
chr16	69023900	69034150	0.92	1
chr16	69427800	69453500	0.754	1
chr16	81298800	81330400	0.737	0.988
chr16	85361200	85370500	0.0248	0.0507
chr16	86002550	86021750	0.896	1
chr16	86695500	86700800	1	1
chr16	89887700	89910100	0.896	1
chr17	2306950	2311950	2.78e-11	1.84e-10
chr17	4378450	4397300	0.183	0.308
chr17	6569250	6587600	0.00169	0.00444
chr17	16761300	16771550	0.901	1
chr17	17803150	17865550	0.84	1
chr17	34109050	34116700	8.22e-09	4.15e-08
chr17	36022100	36091250	0.0482	0.0925
chr17	39050000	39074050	0.997	1
chr17	39690900	39707500	0.02	0.0413
chr17	39799950	39836150	5.75e-08	2.67e-07
chr17	39935750	39958500	0.00263	0.00655
chr17	43199500	43203200	0.0626	0.118
chr17	48702900	48727400	0.0704	0.131
chr17	48958550	48975700	0.000384	0.00114
chr17	55419000	55472800	0.504	0.731
chr17	55494550	55541250	0.983	1
chr17	56446050	56474250	1.36e-08	6.77e-08
chr17	60186650	60192100	0.386	0.583
chr17	60236850	60268500	0.982	1
chr17	63056900	63089650	1.41e-07	6.21e-07
chr17	64943700	64951350	0.00012	0.000387
chr17	70385250	70413700	0.968	1
chr17	70447300	70580300	1	1
chr17	70603800	70633100	0.701	0.954
chr17	70968500	70981800	0.000439	0.00129
chr17	73072950	73076800	4.99e-06	1.9e-05
chr17	73099350	73124400	0.0815	0.15
chr17	73145500	73157500	4.07e-05	0.000137
chr17	73544750	73546950	1	1
chr17	77800050	77836150	0.872	1
chr17	77947250	78006250	0.999	1
chr17	79307400	79330300	1	1
chr18	3208700	3237650	0.000274	0.000837
chr18	3609850	3642550	0.0939	0.17
chr18	3657700	3677600	9.95e-12	7.05e-11
chr18	8726850	8749300	0.964	1
chr18	19599750	19698250	1	1
chr18	19762950	19779650	0.585	0.826
chr18	19819650	19835850	6e-05	0.000199
chr18	19854800	19883350	0.141	0.245
chr18	20245750	20293550	1.42e-35	4.62e-34
chr18	20673650	20703450	0.971	1
chr18	24146700	24162900	1e-05	3.68e-05
chr18	28776200	28859750	7.73e-10	4.47e-09
chr18	29928900	29966450	7.45e-28	1.44e-26
chr18	32526300	32542900	0.000237	0.000738
chr18	33034800	33064850	1.93e-37	6.9e-36
chr18	45971750	45989800	0.00542	0.0126
chr18	47379800	47388500	0.00133	0.00363
chr18	52428850	52449150	0.204	0.339
chr18	56446500	56461250	1	1
chr18	57531050	57554450	0.0214	0.0441
chr18	67891150	67920900	0.0357	0.0702
chr18	68023400	68049250	0.000274	0.000837
chr18	68081950	68101300	0.946	1
chr19	4049150	4059700	0.000894	0.00252
chr19	10847450	10862850	0.326	0.504
chr19	17900950	17919200	0.234	0.381
chr19	33512750	33547500	8.24e-17	8.55e-16
chr19	33584950	33594350	0.671	0.924
chr19	35600000	35617550	0.256	0.411
chr19	41663250	41683750	0.0124	0.0265
chr19	42233300	42251850	4.22e-22	5.92e-21
chr19	42274750	42285750	0.0196	0.0406
chr19	42391050	42392900	0.0104	0.0229
chr19	44241700	44246650	0.00143	0.00388
chr19	45185950	45199750	0.126	0.223
chr19	46568700	46577450	1.26e-05	4.52e-05
chr19	48856100	48873800	0.783	1
chr19	52045950	52057150	1	1
chr2	8587200	8681650	1	1
chr2	9368900	9404100	0.66	0.915
chr2	17736450	17777500	0.687	0.94
chr2	19734900	19744850	3.88e-21	5.24e-20
chr2	20264100	20350350	0.582	0.824
chr2	27241450	27253000	2.57e-14	2.17e-13
chr2	42784550	42792250	1	1
chr2	43644250	43707350	2.09e-05	7.3e-05
chr2	47299600	47346700	0.454	0.674
chr2	47530100	47584100	0.199	0.332
chr2	48333100	48348550	7.6e-11	4.86e-10
chr2	58332100	58361700	0.357	0.549
chr2	62791800	62808700	2.25e-09	1.22e-08
chr2	64585550	64636950	0.000219	0.000688
chr2	68946750	68959350	1	1
chr2	69532450	69539250	9.64e-33	2.65e-31
chr2	70158350	70176900	0.666	0.919
chr2	85145550	85193100	0.000495	0.00144
chr2	101845100	101864600	0.147	0.254
chr2	101940950	101980150	1.12e-09	6.33e-09
chr2	103272000	103286900	3.06e-43	1.46e-41
chr2	105986050	106085750	1.75e-13	1.41e-12
chr2	106192000	106202700	1.03e-31	2.55e-30
chr2	109571600	109602200	9.15e-06	3.38e-05
chr2	110430500	110475450	0.000237	0.000738
chr2	110856350	110868150	0.00919	0.0206
chr2	111786400	111811650	0.767	1
chr2	112454000	112465650	1.01e-09	5.81e-09
chr2	113439300	113453400	3.43e-09	1.79e-08
chr2	114039050	114049950	0.00162	0.00428
chr2	118868200	118885650	0.214	0.353
chr2	135148200	135172450	1.35e-17	1.47e-16
chr2	151163600	151168850	5.45e-11	3.52e-10
chr2	160926650	160935400	7.64e-37	2.61e-35
chr2	169041050	169079800	1.75e-77	4.17e-75
chr2	174896850	174920250	0.66	0.915
chr2	188390000	188416250	0.00159	0.0042
chr2	191698400	191730350	0.907	1
chr2	192482400	192512800	0.998	1
chr2	192551900	192556950	3.19e-11	2.1e-10
chr2	206631900	206637400	1	1
chr2	206835900	206851200	0.972	1
chr2	208645650	208726900	0.985	1
chr2	213765200	213785450	0.37	0.564
chr2	220519250	220529750	0.925	1
chr2	224710350	224729000	0.151	0.26
chr2	224945700	224953700	1.94e-10	1.17e-09
chr2	225005800	225017850	0.00285	0.00703
chr2	233832850	233855750	1	1
chr2	234149050	234157350	0.87	1
chr2	235196450	235203800	0.836	1
chr2	235268650	235279850	0.761	1
chr2	235896850	235938550	0.994	1
chr2	238191150	238232050	0.985	1
chr2	240128300	240213400	1	1
chr20	2263900	2311850	1	1
chr20	4109300	4120100	1	1
chr20	6669700	6701600	0.785	1
chr20	10518500	10603250	9.53e-05	0.000309
chr20	10679100	10703900	6.34e-07	2.65e-06
chr20	14935750	14971000	4.42e-05	0.000149
chr20	18858450	18863200	0.324	0.502
chr20	19722050	19766950	0.586	0.826
chr20	19858600	19864650	1	1
chr20	19944050	19993000	0.945	1
chr20	20525600	20550600	2.67e-06	1.04e-05
chr20	25210400	25221150	0.00034	0.00102
chr20	30174450	30186750	0.169	0.286
chr20	48206250	48229750	0.276	0.439
chr20	49315650	49385150	0.00483	0.0113
chr20	50302150	50379300	0.985	1
chr20	52229550	52309900	0.914	1
chr20	52349700	52423400	0.267	0.428
chr20	56564500	56595600	0.995	1
chr20	61854650	61874000	0.839	1
chr21	40126600	40172950	0.0161	0.034
chr21	40996400	41017400	0.00237	0.00596
chr21	44854700	44877250	0.00623	0.0143
chr22	23859200	23882500	0.213	0.353
chr22	25353850	25412050	0.00335	0.00819
chr22	25513500	25534200	2.78e-11	1.84e-10
chr22	30645950	30655100	0.026	0.0528
chr22	37424600	37442850	0.00926	0.0207
chr22	37712750	37744500	0.019	0.0399
chr22	42681700	42720000	0.991	1
chr22	43490800	43527450	0.718	0.973
chr22	45640100	45645350	0.368	0.564
chr22	45942650	45951100	0.875	1
chr22	47722650	47734650	0.0707	0.131
chr3	38190600	38200750	0.23	0.378
chr3	41197000	41203450	1.03e-30	2.47e-29
chr3	42216150	42228600	1.08e-22	1.64e-21
chr3	42536550	42550750	6.09e-05	0.000201
chr3	42856200	42873200	8.31e-18	9.3e-17
chr3	43216700	43239450	3.02e-20	4.01e-19
chr3	45205250	45262100	0.000727	0.00207
chr3	57932850	58061250	0.374	0.567
chr3	58159000	58180950	0.0048	0.0113
chr3	75182950	75196200	0.226	0.371
chr3	116140800	116146000	0.00031	0.00094
chr3	132013300	132025350	0.0301	0.0602
chr3	138563200	138596450	0.244	0.395
chr3	141047900	141093900	0.09	0.164
chr3	146219350	146232300	3.26e-18	3.83e-17
chr3	148314000	148323900	0.000833	0.00237
chr3	149012450	149035550	0.206	0.341
chr3	149054800	149145650	2.01e-14	1.73e-13
chr3	149159450	149199700	0.00198	0.00509
chr3	149984650	149998400	5.34e-15	4.84e-14
chr3	150011350	150039500	2.89e-06	1.12e-05
chr3	150060150	150095250	0.0633	0.119
chr3	153448250	153455100	4.31e-29	9.08e-28
chr3	156832400	156855850	0.000265	0.000819
chr3	159492100	159550100	0.958	1
chr3	168990050	169081200	0.997	1
chr3	170959950	170984100	8.85e-07	3.66e-06
chr3	171652150	171705650	0.498	0.726
chr3	184266450	184285550	1	1
chr3	185242850	185256900	0.859	1
chr3	187874950	187914750	1	1
chr3	189205500	189233750	0.0992	0.178
chr3	189617400	189667950	4.01e-24	6.53e-23
chr3	193490700	193514300	1	1
chr3	193530000	193702900	1	1
chr3	193818150	193845000	0.371	0.566
chr3	194035300	194055700	0.631	0.882
chr3	197313350	197328100	0.0109	0.0238
chr4	6320400	6329500	0.894	1
chr4	6731900	6776100	0.993	1
chr4	7945700	7982500	0.969	1
chr4	15665150	15697100	0.472	0.695
chr4	24595150	24608200	0.953	1
chr4	38141500	38205200	2.29e-05	7.97e-05
chr4	38222650	38246300	0.13	0.229
chr4	38310200	38331500	0.232	0.38
chr4	56593500	56603350	6.38e-06	2.41e-05
chr4	57079600	57085100	0.0116	0.0252
chr4	69520250	69526050	2.22e-07	9.77e-07
chr4	69595200	69617700	0.000328	0.000991
chr4	72462900	72482450	0.159	0.272
chr4	74868300	74900100	4.84e-08	2.29e-07
chr4	75393650	75426350	1.29e-07	5.74e-07
chr4	79480750	79492700	3.72e-22	5.33e-21
chr4	84066950	84075450	1.55e-06	6.08e-06
chr4	113002500	113008400	1	1
chr4	113029800	113035450	0.751	1
chr4	120000350	120035850	0.997	1
chr4	139110850	139130300	2.45e-22	3.58e-21
chr4	143467400	143475500	0.000194	0.000611
chr4	169988650	170002700	0.852	1
chr4	170167850	170181300	2.77e-05	9.55e-05
chr4	184350700	184361300	0.733	0.987
chr5	14007050	14041100	3.08e-06	1.19e-05
chr5	16517750	16545300	0.902	1
chr5	34464600	34470150	1	1
chr5	55600300	55658250	0.0435	0.0842
chr5	55812000	55841550	1.11e-06	4.47e-06
chr5	56324550	56332550	0.00306	0.00751
chr5	56727550	56755550	0.998	1
chr5	67062650	67073700	0.27	0.432
chr5	72835250	72842600	0.00984	0.0217
chr5	73527650	73557050	2.22e-17	2.38e-16
chr5	73620900	73731300	0.785	1
chr5	73862150	73896650	0.168	0.285
chr5	112351650	112360050	0.611	0.857
chr5	126373400	126379900	0.00512	0.012
chr5	132171200	132191000	1	1
chr5	133350550	133366400	9.74e-08	4.39e-07
chr5	145230850	145237700	0.0867	0.158
chr5	145402100	145413900	0.769	1
chr5	147719400	147725550	0.192	0.32
chr5	160117800	160129100	0.00442	0.0106
chr5	170170850	170181250	0.721	0.973
chr5	171740300	171744850	0.00535	0.0124
chr5	173875250	173890150	0.972	1
chr5	173952600	173966250	1	1
chr6	882050	915450	0.827	1
chr6	6721150	6754650	0.00066	0.00189
chr6	6789400	6864950	0.00356	0.00866
chr6	6878900	6908750	0.288	0.455
chr6	7526900	7555300	0.539	0.775
chr6	12303400	12374200	0.0554	0.105
chr6	20230100	20248000	2.08e-16	2.07e-15
chr6	35451700	35460350	1	1
chr6	38761700	38786000	1	1
chr6	41706850	41712300	1.08e-09	6.13e-09
chr6	42189600	42209450	0.504	0.731
chr6	42242700	42287100	0.0306	0.061
chr6	43764450	43814350	1	1
chr6	47041550	47166550	2.54e-09	1.36e-08
chr6	47368650	47390500	2.43e-29	5.44e-28
chr6	52166500	52173400	0.0273	0.0553
chr6	52188200	52222150	0.673	0.925
chr6	86108600	86129950	0.00451	0.0107
chr6	109547350	109554500	0.000414	0.00122
chr6	109637200	109655600	0.00152	0.00404
chr6	135569550	135594500	2.57e-58	3.68e-56
chr6	137279250	137292400	2.04e-27	3.65e-26
chr6	137319850	137361800	9.74e-08	4.39e-07
chr6	137957700	138023650	1.28e-08	6.4e-08
chr6	138405450	138413000	0.553	0.79
chr6	138546100	138556450	5.39e-05	0.000179
chr6	157500900	157507000	0.441	0.656
chr6	158371900	158389350	0.711	0.967
chr7	575600	583900	2.81e-10	1.67e-09
chr7	12733450	12772650	0.557	0.795
chr7	16847650	16864000	6.98e-09	3.54e-08
chr7	16943200	16972000	0.999	1
chr7	17242450	17252950	2.75e-12	2.01e-11
chr7	17271050	17291300	0.676	0.927
chr7	20377550	20396900	2.22e-27	3.88e-26
chr7	24859000	24886250	0.636	0.885
chr7	25004000	25014900	0.00583	0.0135
chr7	27456650	27466800	1.47e-12	1.08e-11
chr7	27713900	27721650	1.93e-23	3e-22
chr7	27773850	27800050	0.0382	0.0745
chr7	29408250	29419000	0.00148	0.00396
chr7	29627750	29651450	0.977	1
chr7	32696200	32728700	0.485	0.712
chr7	34072700	34078050	1	1
chr7	39619650	39646100	1.15e-27	2.11e-26
chr7	46550900	46610800	2.45e-07	1.07e-06
chr7	46687300	46696000	3e-07	1.29e-06
chr7	47229450	47235650	3.7e-11	2.41e-10
chr7	47814250	47829750	5.35e-16	5.17e-15
chr7	48177150	48189350	3.64e-53	3.26e-51
chr7	55093450	55169250	8.56e-19	1.04e-17
chr7	55186000	55204050	1.73e-23	2.75e-22
chr7	73155700	73159250	0.0567	0.107
chr7	73204750	73314500	0.318	0.495
chr7	73676000	73740650	0.8	1
chr7	73989650	74002750	0.481	0.707
chr7	77102500	77117250	8.33e-05	0.000272
chr7	89806600	89830150	0.00145	0.00392
chr7	92309500	92413650	1	1
chr7	95036450	95072000	8.74e-15	7.73e-14
chr7	97712250	97718650	1.91e-16	1.93e-15
chr7	97738750	97766850	0.0126	0.027
chr7	98037600	98050800	0.958	1
chr7	98813900	98829650	0.976	1
chr7	99288800	99299300	0.0826	0.152
chr7	100741550	100785100	0.949	1
chr7	101563850	101598800	0.84	1
chr7	102512150	102525050	1	1
chr7	107873850	107877850	1	1
chr7	121352550	121359800	0.252	0.407
chr7	134039550	134062500	0.487	0.714
chr7	134086500	134111000	0.367	0.563
chr7	138549200	138586800	1.24e-11	8.72e-11
chr7	142504450	142507900	1	1
chr7	155406500	155414450	0.00152	0.00404
chr7	155740150	155750450	0.11	0.196
chr7	157071200	157112650	9.72e-07	3.98e-06
chr7	158592950	158617800	2.56e-05	8.86e-05
chr8	1877150	1881300	8.11e-08	3.72e-07
chr8	6741550	6771600	0.504	0.731
chr8	8919100	8968400	0.338	0.521
chr8	10006850	10012150	0.373	0.567
chr8	18984200	19002750	1.15e-06	4.61e-06
chr8	19516550	19525800	3.45e-33	1.03e-31
chr8	22191900	22195550	0.00172	0.00448
chr8	22496650	22512200	0.00176	0.00457
chr8	22608100	22629000	0.00282	0.00698
chr8	26304800	26317100	0.804	1
chr8	27217150	27225400	0.139	0.243
chr8	29130950	29148550	0.00441	0.0106
chr8	29511400	29555750	0.00479	0.0113
chr8	29577500	29588500	0.135	0.236
chr8	29824700	29835750	0.508	0.734
chr8	37394250	37406900	0.0376	0.0735
chr8	37447750	37479500	4.61e-05	0.000154
chr8	38619700	38653450	0.247	0.399
chr8	42324350	42375700	0.81	1
chr8	53241850	53257600	0.00199	0.0051
chr8	53299600	53317950	3.94e-08	1.91e-07
chr8	54637300	54648600	0.926	1
chr8	63075050	63079000	5.02e-08	2.36e-07
chr8	75161350	75208350	1.67e-10	1.02e-09
chr8	90808150	90818600	0.923	1
chr8	94880850	94899700	0.163	0.279
chr8	95200950	95225750	1.12e-27	2.11e-26
chr8	95244800	95256850	0.155	0.267
chr8	96076100	96082350	5.52e-08	2.58e-07
chr8	101990550	102059350	0.812	1
chr8	102155300	102207450	0.0752	0.139
chr8	110239650	110245750	4.37e-09	2.25e-08
chr8	116779400	116793600	5.53e-10	3.25e-09
chr8	119846100	119928800	0.908	1
chr8	120186750	120194050	0.00172	0.00448
chr8	122730100	122764650	1e-21	1.38e-20
chr8	122811400	122827400	0.744	0.993
chr8	123560550	123589400	8.06e-06	2.99e-05
chr8	124917650	124943100	0.694	0.948
chr8	126648100	126715050	1.86e-11	1.27e-10
chr8	127443250	127470150	0.415	0.62
chr8	128045050	128056800	4.4e-08	2.1e-07
chr8	128189200	128325350	1.22e-47	7.93e-46
chr8	128402500	128419900	1.33e-19	1.73e-18
chr8	129179050	129214650	0.999	1
chr8	131137200	131148900	0.547	0.785
chr8	141596700	141610600	1	1
chr8	142213300	142220550	1.26e-16	1.29e-15
chr9	21673800	21690700	6.98e-12	5e-11
chr9	33226850	33237050	0.107	0.191
chr9	36313850	36329100	0.000456	0.00133
chr9	37993650	38064000	0.721	0.973
chr9	71342150	71367650	1.93e-25	3.21e-24
chr9	74338900	74379350	0.0408	0.0792
chr9	74733400	74773350	2.94e-07	1.27e-06
chr9	80199550	80212400	0.0913	0.166
chr9	92136600	92151550	5.16e-06	1.96e-05
chr9	97612900	97715450	1	1
chr9	112224500	112253350	0.000539	0.00156
chr9	114772500	114794700	0.0403	0.0783
chr9	115084100	115101500	0.916	1
chr9	116142450	116152100	0.907	1
chr9	118133000	118138350	0.0104	0.0229
chr9	127412450	127430200	9.3e-14	7.57e-13
chr9	129745250	129751500	0.00457	0.0108
chr9	130705800	130733900	0.00966	0.0214
chr9	131625550	131668150	0.143	0.248
chr9	132311250	132368200	1	1
chr9	139421550	139429600	1	1
chrX	15488650	15499600	0.054	0.103
chrX	41239500	41252100	0.19	0.318
chrX	46169350	46194300	5.78e-09	2.96e-08
chrX	68051850	68065000	0.0167	0.035
chrX	68086700	68092500	0.0548	0.104
chrX	69690200	69706250	0.000192	0.000609
chrX	105948700	105963900	6.29e-08	2.91e-07
chrX	106154650	106204000	0.977	1
chrX	107260950	107284750	0.365	0.561
chrX	109265850	109282750	5.64e-18	6.51e-17
chrX	115401100	115418000	0.00823	0.0188
chrX	118608700	118646850	0.164	0.28
chrX	122910900	122915750	0.0317	0.063
chrX	122934750	122987250	1.1e-17	1.22e-16
chrX	132807600	132814350	1.46e-19	1.86e-18
chrX	134016900	134023750	1.95e-09	1.07e-08
chrX	151146550	151166200	8.9e-49	6.37e-47

## Sheet: d
d. Fold changes of CDX2 and HNF4α after silencing either factor or both simultaneously in OCUM1 cells. Negative values indicate that expression in cells with the silenced TF(s) is lower compared to the control.
		Conditions
		siCDX2	siHNF4a	siBOTH
Transcription factor	CDX2	-7.1	1.3	-2.5
	HNF4a	1.2	-4.1	-4.5
