# Supplementary material for: Epigenomic profiling of primary gastric adenocarcinoma reveals super-enhancer heterogeneity
Source: Nat Commun. 2016 Sep 28;7:12983. doi: 10.1038/ncomms12983 (PMC5052795; doi:10.1038/ncomms12983)
Supplement: Supplementary Data 5 — Capture point coordinates and sequences used in Capture-C technology. [file ncomms12983-s6.xlsx]

## Sheet: Sheet1
Supplementary Data 5		Capture point coordinates and sequences used in Capture-C technology.
Capture Point ID	Capture point coordinate	Sequence
#1	chr1:202003857-202003977	ATCTCTTTCCTTCAGCCTGCCGTTCTTTCTGCAGCACCAGGGCCCTGGGACCAGCTGGTGGTTTCCACCAGAGCAGCCTCGGGGTGAATTTAGTCAGGAATGTGCCCTCAGCTCAAGAGA
#2	chr1:202015440-202015560	GCTAAGTGAGGTGCAAACAAGAAACCTGGGTTGCCTTTGCCCTCTGTCCGCCCCTTGTCCTCTGTTTACATCCTCCCTTCCCGTAAATGAGTTGGGTGCTGGGCCCCACTGGCCCTGATC
#3	chr1:202025797-202025917	ATCTGGAAGGCTTTTCCCAGCTTAGCGTGGTCAAGATAGGGATGGGCCGAGGCTGGCACTGATGCTAGACTTCCGTGCACAGGGCAAGTATGGACAAGCCCCAAGTGGCTTTGTGAGGCC
#4	chr1:202054225-202054345	ATCCCGGAGATGGGGGGTGGCCCTGGGCCAAATCAGGCACCTCCCTTTCTCACCAGGTAGTGCCTCCCTGCACGTTCACACCCAATGCTGTGTTGTCAGGGGCTGTAACCTGAGCCCTGG
#5	chr1:202077797-202077917	GCTAGCCATCTGTTGAACCACACCCCTGCCCCAACCATTCTAGAAAGAAATATAAATCTCTTTTACAGCTGTAAATGGAGAGCTCTGTAACTCTAATATGGAGGGAGATACACGCTGATC
#6	chr1:212656104-212656224	TTAAATCATTAGAGGGATTTATTTCCTTTCCGGAAGAGTCACTCTTCTGCGGTCCTTCCACACCCAGCTTTGGACTGGGCCACCTGGCAAGGGTGTGAAGTGGACTTGTGGTTGATGATC
#7	chr1:212658162-212658282	ATCCACAGTCTGAAGGGCATTGCATTAGGGCCAGCCCAGGGCGAGTGGCCTTAGCTGGGCTGGCTATAGCGTGTAGCAGAGGTCAGTATGGAAAATGGCCCTAGGTGCATTCTGGGGCTC
#8	chr1:212691818-212691938	ATCATTCTGAAATTGCTTTAGGGGGAAAGACGTGGGAACTTCACACTTCCACCCAGGGTGCCCCCTCAGCAATCTGGAATGATGGACTAACCATTAGCTGAGGGAGGAGGGGGCAGGACA
#9	chr2:62796950-62797070	ATCACTTGGTCTGAATATAGGCTAGTAAGGCCCATATCATAAGGCCGGTAAGATTCAAAAAAGGTAAAAAAAAAAACATCTAGTTTCGCAGACTGCAATCTTAAATACAGCAAGCCATTT
#10	chr2:62805211-62805331	ATCTTTTTGCCAAATTGGATGTGAGCTGACTCACTGACATATTTCTCAAGTGACCCATTGGTTCAATGAGTAACATCCTGGAAGAAACATGAGTTATTGTTAATCATAATTATTCCTTCA
#11	chr2:106020684-106020804	ACAAGCTGTTCCTCCCACTCAAACCTTGGCCAGGAAACTGGTGGATGATTTGCCCTTGATTCAGAGGCAATCATTCTTAATTGCCTCACATGGTTGGAAGGTGAGTAAGTGTCTAAGATC
#12	chr2:106065222-106065342	ATCAGTAAAGCGACGCTTTGAGAAGGGGAATTCCTTAACCAGCCTAAATCAGTGAATAGGATTTTGCAGAGGGAATTAGCTAAATACATTCCAAATTAGGGAAGAAGGGATTTTGACAGC
#13	chr2:106071749-106071869	AACACAGATGCTTCAAGTGCCAACAGCCAATAACCTATAACCCGAATGACATTAGGCTGGGACTGAAAGAAGTCAGGCAGCAGGCAGGCAAGCCTTTTAAAGAAAACTGAATCCAAGATC
#14	chr2:114039690-114039810	ATCTGCTGAGCCTTCAAAAGATGTTCTTTCTTTTCTGGACTCAGCTGTAATGCACTGGGCTGGTGGTAGGGTAATAAAGTGCCCTGGTTTGCCCTGGACGAAAACCAACAGTGTTTTCTA
#15	chr2:114046487-114046607	CAGACCCTTTTGGGGCCCTGATTTACAGGTGCCCTGAAGGGGGAGGTATTGTTCTAATGGCCCTGCGGGAGGATGAGGTCACTTCTGTGGGACTGTCTTACTCTGGCCTGCGCTGAGATC
#16	chr3:149057460-149057580	ATCAATTGTTATTTGGAAGATGGTTCCAGAAGAATGACAGAAGTGAATGAAGAGGATATTCCTGGCTGGAAAACTTGATAAAATTGTTGAAAAGGGAGTTGAGTAATTTATTTGTCTTTG
#17	chr3:149086491-149086611	CTGTCACTTGAAAGAGCCTAACCCTGTACAGTAAGGAGAAAAATGCCTGTTACCCTTCCAGGGAGGCTGATACTTGCAGCACCTGGTAGAAAGGACCAGTGCCTAACTGGGGTGATGATC
#18	chr3:149105264-149105384	CTCTGATGAGACCCTTCAGAATAGCTGTCCCTAAGAGGAACTAAATCAGGAATTGGGGATAGCTGGCAAGAAGACATCAAAGAAAGCTCAGGATGTGGAATCTCTACATTGCCCTGGATC
#19	chr3:149119076-149119196	ATCTCCAGTTGCCTGTCACTACCCTCTGTCAAGACCCTTGGAGTCATGACTAACAGGAAGGGAGCAGGTGGCAGCGTGGCCACCTGCCATGCAGAAAGACTGGGTCACTTCCTGTTGGTA
#20	chr3:193544590-193544710	TTGTGAAACTGAGTTGAATGGAGAGGGTTGGCTGGAGACCTGAAAGAGGATTTTTAAAGGCCCAGGTCTCATCATCAACGTGGCCACTCACTAGGTGGTGGAAGGAATGTAGAAAGGATC
#21	chr3:193570162-193570282	TCTGCAGAGCGGCTCTCCCACCTGCTGGGATTCTCCAGAGGAATCCTTTTTCTTCCGTCTGAGTTCAGCAAACTTCCTGCTTCCTCTACCCAGCGCAGCGAGCCCCTCTCTGTACTGATC
#22	chr3:193591177-193591297	CTGCCACCTCAGCTTTGCAGCGCCTGGTGGGTAAACTCTTGTCCCCTCTCCGTGGCTCTGGTCAAAGGTACCTTCATTTGTGAGGTCTTCTCAGAACCCTCAGGCACAGTTAAATTGATC
#23	chr6:6812846-6812966	ATCCCAAGCCTGTGGGTTCACCTGCTCTAAGAAATCAATAAGTCAAGGGAAACATCAAAGGGCATTACACATATGGGCTTTGACGCCAGGCCGACCAACTTCAATCCAGGTCTAAATGAG
#24	chr6:6821149-6821269	GGACAGGTGAGGCAGGCCAGAACCGGTGACTCATGGGCTCCCCTTGGTCAGGAGGGCTGGAGCAGGTAAAGCCCGCCCACAGCCGGGGAACCCACACCCAGCACACGTTCTCTCCTGATC
#25	chr6:6857714-6857834	GGAATGAGGTGGGGCAGGACCTGAGAGCAAAGTGTGAGCTGGTGTGCAGAACCACCCGGAGGTGGAAGGAAGCTAGAATCTAGTGTAGGGTGCCTCTGACACTTGTCCCACACATAGATC
#26	chr6:137283834-137283954	ATCAACTCCTTTCGGACCCACAACCTCTTCTTTTTAAGGCTGCTTGAACTATTTATTAGTCTGTAATTAGAGTCCCAAGCGTTTCCTTCTGTTTCCTAAAGGGTTGGAAAAATGCCCCGA
#27	chr6:137285302-137285422	ATCCATGTTCCCTATTTAACATGCTATTCCTGTCCCCAGAAAAATCCTAAGACACATACACGCGTGCTCTCTCTCTCACCTCTCACATTGCTTAAATAAGAGACCACAACATACTGTGAA
#28	chr6:137291056-137291176	CATAGGGCTTTGCTCTTGTCTCCATCCCTGAAAAATCCTTCCTAAGCACTGTATGGTATAAATATTTTAGTATCTGTCCATGGATTGGCTTGTTGTCTTTGTTGAGTTGCACGCATGATC
#29	chr6:137322790-137322910	ATAGAGTCTAGATAGAAGACCCTCCTCTCCGAGCCCATCCCCCTCAGAAGGCTCGCAGCCCTCTGAATCCTGGTCGAAGCTGGACAGCGAAGGAATACACAGCCTGCCAGTTTGGGGATC
#30	chr6:137347579-137347699	ATCTGCACAGTCAGAAGATACTCAACAGCTGCGTTTTAATGAAGGCACAGTAACCCATGGCATGGCAAGTGGTTGCTACATATTTTATGTGTATTTTTAAATAGGAAAATACCTTCATAG
#31	chr6:137358698-137358818	TCCTTTTAGACATCAGAGGCCTGTGTTCATCAGGAACCTGATGCTGAATCATTGGAGGGTAAATGAACCTTCCAAGGTTCAGTGTTTAGAATGTTGTAGACCAGCAGTCTCATCATGATC
#32	chr7:579567-579687	AGCCCGCCCTCCTAGGAGAAGCCTGGCCAGGTTCCAGTGGGGTGGTGGCCCGGCCCATAAACAGGAGGGGTTTATGGCCCAGTGACAGGCAAAACTGGTGGGGCAAGCCCAGGCTAGATC
#33	chr7:73236865-73236985	ATCTGGCAGCTGGACTTCTTGGGCTCTGAGAAGGCAAGAGATTAGTATCTGTGTGTGACAGGAGAGGGCGTGGCTGGTGTCCACCCATCCATGCTGGGAGACGTGGGAGAGATGGGGCGG
#34	chr7:73265873-73265993	AAACCAGAAGGGCACTACTGAATCAGGGTACAGGCAGTGTCTGAGACTCTGGTTAGCCTACAGAGTCATCAACGCACGTGTGCTGTAGACTTTTTTGTTTTTGCAAATGAGGGTGAGATC
#35	chr7:77108916-77109036	CATTTCATGAAAGGAGTCTGATGCTTGTAAACTAGCTCAAATTACCTACTGGATGACCAGAGATGCAAGGCTAGAGAAAGAGGAGCTCTATTGCATCAGGAGCTGAGGCAGGAGAGGATC
#36	chr7:77110971-77111091	ATCAAGAACAACCCCATTCACTCCTAATCAAATGACCAACCTGGCCTTTGGCCTTAATAGGAAGTAAAAGTGTCTCTTCCGGCATTGTATCAGTGGTATGTGCCGCACCTACCACACCTG
#37	chr8:42334716-42334836	GTGAGGAACAAACTTAATTGGGTAGAAGTGTTTCGCCTCAAGCAACTTGTAATTACTGGCATCGCTGTAGTCACAGGAAGAATAACAAATGAGAGGTTCCAGAATCCTTCTGGAAGGATC
#38	chr8:42349895-42350015	ATCTGCCCATGCAAGGTGTGTCTTCACTTCCTAAGGAAGTAATACTGCAGAGAGGAATGTCATGACTACTCCTCTCATATAATTGCAGTAGAAAGACACGAGATGATGAAGAAAGGAAGG
#39	chr8:42356194-42356314	GCTGAAGGCATCCCTCCTGCTCACTGCTCCTTCCACTTTAGATGAACAGCTGGAACTCACATAACACAGCCTCTTCCGACAAGATTTCCTTTAGAGAGAGAACATTCTAGGGATGTGATC
#40	chr8:102017079-102017199	ACTAGGATGAAAGGCAGCTAAAAAAGAAATATATGGCCAGGCCAGTTTACCTGGAGTAAGATACAAGTAGAATAACAGGAGTTGTAATTACAAAGCTTGGTGGGAAGGCTATGTTAGATC
#41	chr8:102039348-102039468	ATCTCCTTGACCCTGCAGCCAATGCCTCGGTCAGCCAGTGCACCTGTACTGTCTCTCCTCTTGGGATAGGGTCCCTCTCCATCAGGTACAATATATGGGAAATCGAGGGGTGGCCTTTGT
#42	chr9:36316800-36316920	GGAGGGCAGCTGGCAGGGGCAGGCTCTGAAAGCACAGCTGTGTGAAGGTCCGGTTCAATATCCGCTTCAGAAGACACACAGCCCTTTGTTGCTCATGTCTGTTGCTGTCTAAAGTTGATC
#43	chr9:36317845-36317965	ATCCCTGAGGGAATGAGCCACGGTTCAGCACCCAACCCCCACTTGAACTCTGCAGTTTCCCAGTTTCATTAAGAAGCCCATTGTTGAGTCTGGCCATGCGTCAAGGACACGTGGACTCTT
#44	chr9:36320662-36320782	GAGGCCTCAGCACTCCACTGACTCATCAACCCTTCTGTCCTTTGATGGGTAGGATGGGGTGAACGCTAATGCCAGCAGACCTGGTTTCATAATATCTTAGTGTGTTCTGCATGTGTGATC
#48	chr12:6325227-6325347	ATCCTGTTTGTTCTTGCTGGCACTGCCTGGCCCGGCTTCCTGAGGAGTGAATCAGCCCATCCAAGGCTTGGCATGCAGTAGTGAGCCAAGGGTTGCCATGGAGATGGGCGAGGCCCAGAG
#49	chr12:6387778-6387898	AGGGCCCGCGGGAACGGCCTGGCCCAGGCCCGCGCGCCCTGCCCTGTGTTCCCGGGAGGCGCGGTCTCCTGGCGGCAGGGGAGTCCCGGGAGGGCGCAGGGCGGCGCAGAGCCTGGGATC
#50	chr12:6389188-6389308	ATCATTTGCATAGCTCTTAGTTATTTGAGCAACACATTCATTTAATTCCACAGCAATGTGGGGAATGAGGGACTCTTCCCTGCTTTCCAGGTCAGCAACAGGAAAAACAAATGATTTGCT
#51	chr12:6404529-6404649	GGTTGCCTGGGGCAACCCTGGGAAGGTGAGGCCCTGGATTTCCTGGTCTGGCCTCTGAGAACCTCCTAGCACCCCAGAACTCCCAGACAGAATGTTAGGTAATGCCAATGAGCACAGATC
#52	chr12:12988275-12988395	ATCCAAGTTATCAAAAGTGGGTAACAAAGCAACATCAAGAAACTGTGTCCTTAAAACTAAGAGAATATACAAGACATTCTAATCCACATGGTTCTTAGGGTGAAATCTAGCCTCTGGGCA
#53	chr12:12989691-12989811	CTTCCTGTGTTTCAACCTTCTTATCTGAAGACACACAGTTATAGTACAGCATTGTGAAGTTAAATGAACTATACTGTGGCTCATGATAACAATCAGTAAGTGTTAGTCATTATAATGATC
#54	chr12:53364077-53364197	GCTGCATGCCTGGCAGCTAGTAGGTACTGCATAAATACAAGTTCATTGGCTCTCCTTGAGTTGTCTGGCTGGGGTCCCAGAGACTGAAACTTTGCTCTTGGCTGCAGCAGGGGCAAGATC
#55	chr12:53386828-53386948	ATCTGGTAACGTTGGGCCCTATTTCAGTTGACAATGAGAGTCAGGGTTGAGTTGTGACTGTCACCTTTAAAGAAAGTACATAGAGTAGGCTAGGCGACAATGACAAAATATCAGCAACTT
#56	chr12:125073621-125073741	CTCTTTAGAACGTCTCTTCCTCCCGTGGGATTGGAAAGAACATTTGTCCTCAGCGGCAAAGGCAGGGCTTCATCAAAGACGAGTGACTCAGTGCTTTTCCTGCTGTCTGGCCACATGATC
#57	chr12:125088201-125088321	ATCCCCCCAACAATCGTCTTGTATTTTTTTCAGCTCAGTTTCCTGAGCCTGCCACACCGAGGGCCCCACAGTCGGAAACCACGTTTGGTTCGAAGCTCTCCTGTTCTCATCTGGAAATTC
#58	chr12:125122284-125122404	GAAGATAAAAATCTATTAGCTGCCAAGAGGATTGCTGGGAAAAGCCAAGCCGTGATTCATAGGGTAATAAATAGAAAGACAGTCCCGGCCCCGGGGCTGCATCTTCCTTGCATGCTGATC
#59	chr12:125168228-125168348	TATTTTCCCTTCAGAAATAGCATCCTTAACTTTCTTTTTTTTTTCCTTATTAAAAATGTACTCATGTAATCCACATGCACTGGCTGTGAGAAATTCCAAAATGTCTTTTGGAGAGAGATC
#60	chr13:73900379-73900499	TTGTGAAGTGGGATATGTTTTTAAATTTCAGAGAACAGGAAGATGAATTGTTTTTAATGGATTTTTTTTAATAGGCAAAGCTGTGTATGCACAAATGCTGGCCAGTGTAGGGCTATGATC
#61	chr13:73909247-73909367	ATCTATTTCTCTTATTTTTTTTTAAATCTAGTGTTTCATAATGTCTAAAAGAAAGTGTTTGCAAGTCATTGTGGTTTTTTTTTTTCATCAAAGTATTCCTTGTTTCACTCTCTGTCGCAT
#62	chr13:73910858-73910978	ATCCTGTCTCATCTTGGATGTAATTCCTACAGTTAGACTTCTATCAAAGGGTCATTGTGCCAACTGGAATTCTTTCCAATTCGAGAAATAAGAATTTGAGGAATCTCTAAGGGTAGAAAT
#63	chr13:74002592-74002712	ATCTCCTTACATAAGGAGAAATTTTCAGAAATTAATAAAATGAAGTTCAGCCTTAAGGAATGTGACTAATACATCTGAGATAAGTGACTCAAACACTAGAAGAGGGAGATACTTGCAGTT
#64	chr13:74025384-74025504	ATCTTGACAAACACTAGAGACCCATCAGCCAGAGTGAATTCCCTTAGTGAAATCACTATTCTCTGCCAAGAATCAAAGGTCATCCCAGTGGAGTGCCGTCTTCGTGTTCAGCAGCTACGG
#65	chr13:74039936-74040056	CTCTGTGAGTCAGCGAAATGGATTGAATTATAAACCAGAAACCAGCACTTCAATCTGATGAAACTCATCCTATAGAGGAAAGTGTCACTACATGTTGGCAGTTTGTAAAATGTGATGATC
#66	chr13:76278885-76279005	ATCAGAACTGGAACTGAGCGATAGAGCTTCAGAGAAACTTGTTGTTTACATTGGCAAGAAATCTTATCCAGCAAGAGGATTAAAATAAAACCATGACCAAAACAGTAAAGGGTGTGAAGA
#67	chr13:76298560-76298680	ATCCTAGTACATAGAGGTATCTGGAAGGTTATTATGTTATCTGAATCTTGAATAGAATCAGTTACCTGAAGCCAGTGTTACCTTAGGAATTCCATATGTGTGATTGAAGATTGCTTATTA
#71	chr14:93510901-93511021	GCCACAGGGCCCCCCAGGTAAAGGACTGACAGCCAGCCATGCAAGCCCCTGGGACTGACCCAGATGCAGAACTGACCAATGTGGCGACAACCATCACCCAACCCTGTGGGGCTGTAGATC
#72	chr14:93516507-93516627	TACACAAGGAGGACTGGGTTGCACTCGGTGCATTTTAAAGAAAGCCCGGCGGACACACGGGTTCTCCTGCTGGTGCTGCCAGCCTGGAAAATGACAGCTGAGACTCAAGCAGGCAGGATC
#73	chr15:101262583-101262703	ATCCAGTGACTATACCTGGAATTTGGCCTCTAAGCGAGTGTTTCTTTTTGCACTTGGACTTCTTGAGAGATTACTCATTACTCAGGAGATAACACCAAAGCATTCTCAAAACCAATCTTT
#74	chr15:101272951-101273071	AATATAGGAGAAAGGTCACAGTGGCTTGGAGATGAATTCCAGGACACAGCACTGCAGGAGGGACCATGCCCCTCGAGGCTTCTTATATGTGGTTCCTCAGTTCTTGGCTAAGTTAGGATC
#75	chr16:17369195-17369315	TGTGGGCTGTTAACAACTACGCTTGGCTCAGTGCCCCACAGGTTTCTAAAGTCCCCCCCAGGAGGAAACACCACTTCCACCAAAGGCCCTGGAAGAAAGCAATCACTAAGTGAGCTGATC
#76	chr16:19010165-19010285	GCTGTTTGCTCATCTGTTTGTAAAGCCTTAGACCCAGCCAGTCACCGGCCCCACCCAGGTGCCAGTTGACGTGAGTCATGCAGTTTCTCCTGACACTACTGTTACAAAGTCTAGCAGATC
#77	chr16:19016835-19016955	ATCCTCCATTCCCGAGATGAGAAAAATGTGACTCTGAGGCAGCTGTGGTCTCTCCTGGGGTGGCTTGGCTGGTGGGTGACAGGCCAGTATTTTAAACCAACCCAGGCTCCAGCCTGGGGC
#78	chr16:19440596-19440716	ATCTCAATACTAACAAATGTTTATTTACAGGAAGGCTTTGTTAATTGAGTGATGGAAGCTATTGCTCTCACTTGCTATTTAGAGACTATTGACATTACCTTTATTTCCTGGTCCTAAACA
#79	chr16:19443483-19443603	ATCCCTAGAAGATTTCTGAATTAGCTGAATGACAAACACAAGATACTTAGATGACCCATTCGAACCAGGAAGCCTTGCAACATCAAGTAAGGAGTCCTCAATTAACAGCCTTAGAAGACA
#80	chr16:69430565-69430685	ATCAAAGAATACTTTTTTTCAGGGGGGAGGATGTTGGTATTTACTTAACTCACTGATGGAGAAAAAGAACGCTCCCACTCTATAAATGTTTAGCATGTGTGTAAAGGTCGTAGGTCTGGT
#81	chr16:69438576-69438696	TAGGTTTGAGTCCAGAGCATGACCTTTGGGCTTATCAGACAGTGAAGGGATGGGTCAGAACTTGTCACCTGTGTTCACGGGATGCTGATTCACTCAGCAAGGATGAAGTCTTTTCAGATC
#82	chr16:69441798-69441918	ATCAAGAAGGGAGCACAAATTCTCTCCCTCCACATGGGAGGGTGCTCCGGTCCACCGCTGCTTGTGACTGATGGGACAGTCTGTCTTATTAGGATACAAGGACACACTCAGCCACATTCT
#83	chr17:39058295-39058415	ATCAATAATGCATTAGATAATGGTGTTCTGAGGCAGGATTTCAATGAAAGGCTAAGTGCTGTAACTATGTAACAAAACACCAGCACAGGACAAAGAGTAGGTTTCTCAATCAACAAGGAT
#84	chr17:39059208-39059328	AGTCTTTCCAGTGCTTCGGATGCATGGTAAAGTTGGAGAACCATGGCTGTAAAGTATCAGTAGTCGAGGAGCAGGAAGATATTTCCACTGGTTGTACATTTTAGTTTAGAATGCTTGATC
#85	chr17:39061487-39061607	GTAATGATTCGGAGTGAGACCCCTAACACCTCCCGAATGGGGGCAAGAAGCTCAGGACTCTGGTAGCCCAGGCAGAGTCTGAGTAACTGGCGTTGCCTCTCTTCATGCATCTACCTGATC
#86	chr17:39807749-39807869	ATCCTGAAGAAGCAGTGCCAGCTCCTCCCAGACAGCCCGCCCCAGCTGGCCCGCTGGCTCCAGCCCAGCCAGGAGCGAGGGCAGTGGGGGAGCCCCACAGGAGGGAACGGGGGCTCAGGA
#87	chr17:39810377-39810497	ATCTCCCCCAGCCTGCACCCCACCCAGCAAGGACATGCAAGCCAAGCAGTTCCCACACCCCGTTCCTGGTGGCTGCCAGAAGCTTCCTTACAAGGCCCCAGCGCTGAGCTGGCTCAGCTG
#88	chr17:39811992-39812112	ATGTTTGGGCCCCGGGCTGAAGGTGTGGGTGGCAGGGAAGGTGGAGGATTTGAGGTGGGGAGGCTCACTTCCCGCTCCCAGGGCTCGAGGGCAGGGCAAGCCAGCTGGGACTGCCAGATC
#89	chr17:39822111-39822231	ATCGTGCTAGTTAAATGAATGAACATGTGGTGGTTACAGGCAAACCCACAATGCCACACAGGACACCGACCAACAACTGAAAACGGTGACAGCTGCCCTTACCCGCAGCTCCCCAGCGTA
#90	chr17:70614530-70614650	AGCTGAGCGAAACTCTTCCTCCTCCACGAGGCCTCTCCCAGCCCTTCAGTTCATGACGCCTTGGTGAGAGAGGTCTGTATAGCAACACGGCTGCACTGAAGCTTCCTTTGTAGGTCGATC
#91	chr17:70628016-70628136	ATCCGTGCCAGGGGGCCACTGAGCTCTCATTCCCAGAAGCCAACCAGAGCCAGTGAAGGGGCCGCAGAGACTCCGACACATCATTTTCATAAAAACAGCCCAAGGAGAGCATTGCATTAG
#92	chr18:3618163-3618283	ATCCTGTAAGTCAAAGACACAACCTGTTCCAGGAAGGACTTTGCAACAGCAATTACTCTAACAAGTTACAATTCGCAGAGTCCGGCCTTTAAGGGGCTTTGAAGAGAGAGAAACCCATGA
#93	chr18:3624785-3624905	ATCATATCACATCTGAGTTAGGCCATATGCACCCAGGGGGAATCTCAAGAGCAAACTAATCTAAACTCCAAGAAATAGACCACTAAGACCCACCCAGGTAGTACTCACTGAACGCTCTTC
#94	chr18:20680115-20680235	AGATTCACTTAAATACATCATGAATGATAGACTGGAATATTTTTGAATCATATTCACCAAAACATTAGAAGTGAATCAGTAGTAGTGTGGTCTCTGAAGTCAACTTTAAAAGAATTGATC
#95	chr18:20682099-20682219	CCAGAGACACAAAGCAGTTGATGCTGTTCATGTTCTGGGGTTCACTCGCAAGCACTTGAAGGGAAACGACTGGACAGTTCCTGTGAAGACAGGGTTTTCTTGAGAGTTTCTAGGAAGATC
#96	chr18:20686589-20686709	GTCCCCACCTTAGCTCCATTCTCACTCCCAGCTGTCAACTCTATGAGGTCAAGGTCTCTAACACAACTGGGTCCCTGGCGGCTCACAGCCGTGGCTGCTGGCACGGGAAAGATGCCGATC
#97	chr19:42245027-42245147	TGATGCTGTCTGACTGAGGTCAAAAGGATGGGTGTGGAAGGCATCACACCTTTCTCCCATTTAGAAATCCATTGTCCCTTCCTTCTCCCTTATTGGGTTACATTCCTCTGTCCATAGATC
#98	chr19:42251031-42251151	CAACATCAGCCTCAGCCTGAACTCTGCCAGTAAACTTGTAACTTTCCAAGGAAACTTACTCTACTGTAACAGTTCTTTTTCATCCGGAGACAAAATGTATCTGATTCGCAGTCACCGATC
